# Supplementary material for: CRISPR/Cas9 targeting of passenger single nucleotide variants in haploinsufficient or essential genes expands cancer therapy prospects
Source: Sci Rep. 2024 Mar 28;14:7436. doi: 10.1038/s41598-024-58094-8 (PMC10978915; doi:10.1038/s41598-024-58094-8)
Supplement: Supplementary file 1 — Supplementary Information 1. [file 41598_2024_58094_MOESM1_ESM.xlsx]

## Sheet: Sheet1
Supplementary Data 1. List of haploinsufficient and essential genes in the human genome.
Gene_set	Gene_symbol	Entrez_ID	ENSG_ID
Essential	AAAS	8086	ENSG00000094914
Essential	AAMP	14	ENSG00000127837
Essential	AARS	16	ENSG00000090861
Essential	AARS2	57505	ENSG00000124608
Essential	AASDHPPT	60496	ENSG00000149313
Essential	AATF	26574	ENSG00000275700
Essential	ABCB7	22	ENSG00000131269
Essential	ABCE1	6059	ENSG00000164163
Essential	ABCF1	23	ENSG00000204574
Essential	ABCG1	9619	ENSG00000160179
Essential	ABHD11	83451	ENSG00000106077
Essential	ABHD17A	81926	ENSG00000129968
Essential	ABT1	29777	ENSG00000146109
Essential	ACD	65057	ENSG00000102977
Essential	ACIN1	22985	ENSG00000100813
Essential	ACOT12	134526	ENSG00000172497
Essential	ACTB	60	ENSG00000075624
Essential	ACTL6A	86	ENSG00000136518
Essential	ACTR10	55860	ENSG00000131966
Essential	ACTR1A	10121	ENSG00000138107
Essential	ACTR1B	10120	ENSG00000115073
Essential	ACTR2	10097	ENSG00000138071
Essential	ACTR3	10096	ENSG00000115091
Essential	ACTR6	64431	ENSG00000075089
Essential	ACTR8	93973	ENSG00000113812
Essential	ADAT2	134637	ENSG00000189007
Essential	ADAT3	113179	ENSG00000213638
Essential	ADRM1	11047	ENSG00000130706
Essential	ADSL	158	ENSG00000239900
Essential	AFG3L2	10939	ENSG00000141385
Essential	AGAP5	729092	ENSG00000172650
Essential	AGAP6	414189	ENSG00000204149
Essential	AHCTF1	25909	ENSG00000153207
Essential	AHCY	191	ENSG00000101444
Essential	AIFM1	9131	ENSG00000156709
Essential	AK6	102157402	ENSG00000085231
Essential	AKIRIN2	55122	ENSG00000135334
Essential	ALDOA	226	ENSG00000149925
Essential	ALG1	56052	ENSG00000033011
Essential	ALG11	440138	ENSG00000253710
Essential	ALG13	79868	ENSG00000101901
Essential	ALG14	199857	ENSG00000172339
Essential	ALG1L	200810	ENSG00000189366
Essential	ALG2	85365	ENSG00000119523
Essential	ALYREF	10189	ENSG00000183684
Essential	ANAPC1	64682	ENSG00000153107
Essential	ANAPC10	10393	ENSG00000164162
Essential	ANAPC11	51529	ENSG00000141552
Essential	ANAPC13	25847	ENSG00000129055
Essential	ANAPC15	25906	ENSG00000110200
Essential	ANAPC2	29882	ENSG00000176248
Essential	ANAPC4	29945	ENSG00000053900
Essential	ANAPC5	51433	ENSG00000089053
Essential	ANKLE2	23141	ENSG00000176915
Essential	ANKRD11	29123	ENSG00000167522
Essential	ANKRD36B	57730	ENSG00000196912
Essential	ANKRD49	54851	ENSG00000168876
Essential	ANKS6	203286	ENSG00000165138
Essential	ANLN	54443	ENSG00000011426
Essential	AP2M1	1173	ENSG00000161203
Essential	AP2S1	1175	ENSG00000042753
Essential	AQP7	364	ENSG00000165269
Essential	AQR	9716	ENSG00000021776
Essential	ARCN1	372	ENSG00000095139
Essential	ARF4	378	ENSG00000168374
Essential	ARFRP1	10139	ENSG00000101246
Essential	ARGFX	503582	ENSG00000186103
Essential	ARGLU1	55082	ENSG00000134884
Essential	ARHGAP11B	89839	ENSG00000285077
Essential	ARID3A	1820	ENSG00000116017
Essential	ARIH1	25820	ENSG00000166233
Essential	ARL2	402	ENSG00000213465
Essential	ARL4D	379	ENSG00000175906
Essential	ARMC6	93436	ENSG00000105676
Essential	ARMC7	79637	ENSG00000125449
Essential	ARPC2	10109	ENSG00000163466
Essential	ARPC3	10094	ENSG00000111229
Essential	ARPC4	10093	ENSG00000241553
Essential	ASF1B	55723	ENSG00000105011
Essential	ASNA1	439	ENSG00000198356
Essential	ATF4	468	ENSG00000128272
Essential	ATL2	64225	ENSG00000119787
Essential	ATP1A1	476	ENSG00000163399
Essential	ATP2A2	488	ENSG00000174437
Essential	ATP5F1A	498	ENSG00000152234
Essential	ATP5F1B	506	ENSG00000110955
Essential	ATP5F1C	509	ENSG00000165629
Essential	ATP5F1D	513	ENSG00000099624
Essential	ATP5F1E	514	ENSG00000124172
Essential	ATP5MC1	516	ENSG00000159199
Essential	ATP5ME	521	ENSG00000169020
Essential	ATP5MF	9551	ENSG00000241468
Essential	ATP5MG	10632	ENSG00000167283
Essential	ATP5PB	515	ENSG00000116459
Essential	ATP5PO	539	ENSG00000241837
Essential	ATP6AP1	537	ENSG00000071553
Essential	ATP6AP2	10159	ENSG00000182220
Essential	ATP6V0B	533	ENSG00000117410
Essential	ATP6V0C	527	ENSG00000185883
Essential	ATP6V0D1	9114	ENSG00000159720
Essential	ATP6V1A	523	ENSG00000114573
Essential	ATP6V1B2	526	ENSG00000147416
Essential	ATP6V1C1	528	ENSG00000155097
Essential	ATP6V1D	51382	ENSG00000100554
Essential	ATP6V1E1	529	ENSG00000131100
Essential	ATP6V1F	9296	ENSG00000128524
Essential	ATP6V1G1	9550	ENSG00000136888
Essential	ATP6V1H	51606	ENSG00000047249
Essential	ATR	545	ENSG00000175054
Essential	ATRIP	84126	ENSG00000164053
Essential	AURKA	6790	ENSG00000087586
Essential	AURKAIP1	54998	ENSG00000175756
Essential	AURKB	9212	ENSG00000178999
Essential	BANF1	8815	ENSG00000175334
Essential	BANP	54971	ENSG00000172530
Essential	BAP1	8314	ENSG00000163930
Essential	BARD1	580	ENSG00000138376
Essential	BCAR1	9564	ENSG00000050820
Essential	BCAS2	10286	ENSG00000116752
Essential	BCL2L1	598	ENSG00000171552
Essential	BCLAF1	9774	ENSG00000029363
Essential	BCS1L	617	ENSG00000074582
Essential	BDP1	55814	ENSG00000145734
Essential	BET1	10282	ENSG00000105829
Essential	BIRC5	332	ENSG00000089685
Essential	BMS1	9790	ENSG00000165733
Essential	BNIP1	662	ENSG00000113734
Essential	BOP1	23246	ENSG00000261236
Essential	BORA	79866	ENSG00000136122
Essential	BPTF	2186	ENSG00000171634
Essential	BRCA1	672	ENSG00000012048
Essential	BRCA2	675	ENSG00000139618
Essential	BRD4	23476	ENSG00000141867
Essential	BRD8	10902	ENSG00000112983
Essential	BRF1	2972	ENSG00000185024
Essential	BRF2	55290	ENSG00000104221
Essential	BRIP1	83990	ENSG00000136492
Essential	BRIX1	55299	ENSG00000113460
Essential	BRK1	55845	ENSG00000254999
Essential	BTF3	689	ENSG00000145741
Essential	BTF3L4	91408	ENSG00000134717
Essential	BUB1	699	ENSG00000169679
Essential	BUB1B	701	ENSG00000156970
Essential	BUB3	9184	ENSG00000154473
Essential	BUD13	84811	ENSG00000137656
Essential	BUD23	114049	ENSG00000071462
Essential	BUD31	8896	ENSG00000106245
Essential	BYSL	705	ENSG00000112578
Essential	C12orf45	121053	ENSG00000151131
Essential	C16orf86	388284	ENSG00000159761
Essential	C17orf58	284018	ENSG00000186665
Essential	C19orf25	148223	ENSG00000119559
Essential	C19orf53	28974	ENSG00000104979
Essential	C1D	10438	ENSG00000197223
Essential	C1QBP	708	ENSG00000108561
Essential	C1QTNF4	114900	ENSG00000172247
Essential	C1orf109	54955	ENSG00000116922
Essential	C6orf15	29113	ENSG00000204542
Essential	C7orf26	79034	ENSG00000146576
Essential	C9orf16	79095	ENSG00000171159
Essential	C9orf78	51759	ENSG00000136819
Essential	CA5A	763	ENSG00000174990
Essential	CACNB3	784	ENSG00000167535
Essential	CACTIN	58509	ENSG00000105298
Essential	CADM4	199731	ENSG00000105767
Essential	CAMLG	819	ENSG00000164615
Essential	CAP1	10487	ENSG00000131236
Essential	CAPZB	832	ENSG00000077549
Essential	CARS	833	ENSG00000110619
Essential	CBLL1	79872	ENSG00000105879
Essential	CBLN1	869	ENSG00000102924
Essential	CBWD2	150472	ENSG00000136682
Essential	CBWD5	220869	ENSG00000147996
Essential	CBX1	10951	ENSG00000108468
Essential	CCAR1	55749	ENSG00000060339
Essential	CCDC115	84317	ENSG00000136710
Essential	CCDC130	81576	ENSG00000104957
Essential	CCDC137	339230	ENSG00000185298
Essential	CCDC144A	9720	ENSG00000170160
Essential	CCDC144NL	339184	ENSG00000205212
Essential	CCDC174	51244	ENSG00000154781
Essential	CCDC59	29080	ENSG00000133773
Essential	CCDC78	124093	ENSG00000162004
Essential	CCDC84	338657	ENSG00000186166
Essential	CCDC86	79080	ENSG00000110104
Essential	CCNA2	890	ENSG00000145386
Essential	CCNB1	891	ENSG00000134057
Essential	CCND1	595	ENSG00000110092
Essential	CCNH	902	ENSG00000134480
Essential	CCNK	8812	ENSG00000090061
Essential	CCNL1	57018	ENSG00000163660
Essential	CCP110	9738	ENSG00000103540
Essential	CCT2	10576	ENSG00000166226
Essential	CCT3	7203	ENSG00000163468
Essential	CCT4	10575	ENSG00000115484
Essential	CCT5	22948	ENSG00000150753
Essential	CCT6A	908	ENSG00000146731
Essential	CCT7	10574	ENSG00000135624
Essential	CCT8	10694	ENSG00000156261
Essential	CD2BP2	10421	ENSG00000169217
Essential	CD3EAP	10849	ENSG00000117877
Essential	CD8B	926	ENSG00000172116
Essential	CDAN1	146059	ENSG00000140326
Essential	CDC123	8872	ENSG00000151465
Essential	CDC16	8881	ENSG00000130177
Essential	CDC20	991	ENSG00000117399
Essential	CDC23	8697	ENSG00000094880
Essential	CDC26	246184	ENSG00000176386
Essential	CDC27	996	ENSG00000004897
Essential	CDC37	11140	ENSG00000105401
Essential	CDC40	51362	ENSG00000168438
Essential	CDC42	998	ENSG00000070831
Essential	CDC45	8318	ENSG00000093009
Essential	CDC5L	988	ENSG00000096401
Essential	CDC6	990	ENSG00000094804
Essential	CDC7	8317	ENSG00000097046
Essential	CDC73	79577	ENSG00000134371
Essential	CDCA5	113130	ENSG00000146670
Essential	CDCA8	55143	ENSG00000134690
Essential	CDIPT	10423	ENSG00000103502
Essential	CDK1	983	ENSG00000170312
Essential	CDK11A	728642	ENSG00000008128
Essential	CDK2	1017	ENSG00000123374
Essential	CDK7	1022	ENSG00000134058
Essential	CDK9	1025	ENSG00000136807
Essential	CDT1	81620	ENSG00000167513
Essential	CEBPZ	10153	ENSG00000115816
Essential	CENPA	1058	ENSG00000115163
Essential	CENPC	1060	ENSG00000145241
Essential	CENPE	1062	ENSG00000138778
Essential	CENPH	64946	ENSG00000153044
Essential	CENPI	2491	ENSG00000102384
Essential	CENPK	64105	ENSG00000123219
Essential	CENPN	55839	ENSG00000166451
Essential	CENPT	80152	ENSG00000102901
Essential	CENPW	387103	ENSG00000203760
Essential	CEP131	22994	ENSG00000141577
Essential	CEP152	22995	ENSG00000103995
Essential	CEP192	55125	ENSG00000101639
Essential	CEP68	23177	ENSG00000011523
Essential	CEP85	64793	ENSG00000130695
Essential	CEP97	79598	ENSG00000182504
Essential	CFAP20	29105	ENSG00000070761
Essential	CFAP298	56683	ENSG00000159079
Essential	CFDP1	10428	ENSG00000153774
Essential	CFL1	1072	ENSG00000172757
Essential	CHAF1A	10036	ENSG00000167670
Essential	CHAF1B	8208	ENSG00000159259
Essential	CHCHD1	118487	ENSG00000172586
Essential	CHCHD2	51142	ENSG00000106153
Essential	CHCHD4	131474	ENSG00000163528
Essential	CHD4	1108	ENSG00000111642
Essential	CHEK1	1111	ENSG00000149554
Essential	CHERP	10523	ENSG00000085872
Essential	CHMP1A	5119	ENSG00000131165
Essential	CHMP2A	27243	ENSG00000130724
Essential	CHMP3	51652	ENSG00000115561
Essential	CHMP4B	128866	ENSG00000101421
Essential	CHMP5	51510	ENSG00000086065
Essential	CHMP6	79643	ENSG00000176108
Essential	CHMP7	91782	ENSG00000147457
Essential	CHORDC1	26973	ENSG00000110172
Essential	CHTF18	63922	ENSG00000127586
Essential	CHTF8	54921	ENSG00000168802
Essential	CHTOP	26097	ENSG00000160679
Essential	CIAO1	9391	ENSG00000144021
Essential	CIAO2B	51647	ENSG00000166595
Essential	CIAO3	64428	ENSG00000103245
Essential	CIAPIN1	57019	ENSG00000005194
Essential	CINP	51550	ENSG00000100865
Essential	CKAP5	9793	ENSG00000175216
Essential	CLASRP	11129	ENSG00000104859
Essential	CLK2	1196	ENSG00000176444
Essential	CLNS1A	1207	ENSG00000074201
Essential	CLP1	10978	ENSG00000172409
Essential	CLSPN	63967	ENSG00000092853
Essential	CLTC	1213	ENSG00000141367
Essential	CMPK1	51727	ENSG00000162368
Essential	CMTR1	23070	ENSG00000137200
Essential	CNIH4	29097	ENSG00000143771
Essential	CNN2	1265	ENSG00000064666
Essential	CNOT1	23019	ENSG00000125107
Essential	CNOT2	4848	ENSG00000111596
Essential	CNOT3	4849	ENSG00000088038
Essential	CNOT9	9125	ENSG00000144580
Essential	COA5	493753	ENSG00000183513
Essential	COA7	65260	ENSG00000162377
Essential	COASY	80347	ENSG00000068120
Essential	COG1	9382	ENSG00000166685
Essential	COG2	22796	ENSG00000135775
Essential	COG3	83548	ENSG00000136152
Essential	COG4	25839	ENSG00000103051
Essential	COG6	57511	ENSG00000133103
Essential	COG8	84342	ENSG00000213380
Essential	COPA	1314	ENSG00000122218
Essential	COPB1	1315	ENSG00000129083
Essential	COPB2	9276	ENSG00000184432
Essential	COPE	11316	ENSG00000105669
Essential	COPG1	22820	ENSG00000181789
Essential	COPS2	9318	ENSG00000166200
Essential	COPS3	8533	ENSG00000141030
Essential	COPS4	51138	ENSG00000138663
Essential	COPS5	10987	ENSG00000121022
Essential	COPS6	10980	ENSG00000168090
Essential	COPS8	10920	ENSG00000198612
Essential	COPZ1	22818	ENSG00000111481
Essential	COQ2	27235	ENSG00000173085
Essential	COQ4	51117	ENSG00000167113
Essential	COQ5	84274	ENSG00000110871
Essential	COX10	1352	ENSG00000006695
Essential	COX11	1353	ENSG00000166260
Essential	COX15	1355	ENSG00000014919
Essential	COX17	10063	ENSG00000138495
Essential	COX5A	9377	ENSG00000178741
Essential	COX5B	1329	ENSG00000135940
Essential	COX6A1	1337	ENSG00000111775
Essential	COX6C	1345	ENSG00000164919
Essential	COX7B	1349	ENSG00000131174
Essential	COX7C	1350	ENSG00000127184
Essential	CPAMD8	27151	ENSG00000160111
Essential	CPNE7	27132	ENSG00000178773
Essential	CPOX	1371	ENSG00000080819
Essential	CPSF1	29894	ENSG00000071894
Essential	CPSF2	53981	ENSG00000165934
Essential	CPSF3	51692	ENSG00000119203
Essential	CPSF4	10898	ENSG00000160917
Essential	CPSF6	11052	ENSG00000111605
Essential	CRCP	27297	ENSG00000241258
Essential	CRKL	1399	ENSG00000099942
Essential	CRLS1	54675	ENSG00000088766
Essential	CRNKL1	51340	ENSG00000101343
Essential	CS	1431	ENSG00000062485
Essential	CSE1L	1434	ENSG00000124207
Essential	CSH2	1443	ENSG00000213218
Essential	CSNK1A1	1452	ENSG00000113712
Essential	CSNK2B	1460	ENSG00000204435
Essential	CSTF1	1477	ENSG00000101138
Essential	CSTF3	1479	ENSG00000176102
Essential	CTAGE9	643854	ENSG00000236761
Essential	CTBP2	1488	ENSG00000175029
Essential	CTCF	10664	ENSG00000102974
Essential	CTDP1	9150	ENSG00000060069
Essential	CTNNBL1	56259	ENSG00000132792
Essential	CTPS1	1503	ENSG00000171793
Essential	CTR9	9646	ENSG00000198730
Essential	CTU2	348180	ENSG00000174177
Essential	CUL1	8454	ENSG00000055130
Essential	CUL2	8453	ENSG00000108094
Essential	CUL3	8452	ENSG00000036257
Essential	CUL7	9820	ENSG00000044090
Essential	CWC22	57703	ENSG00000163510
Essential	CWC25	54883	ENSG00000273559
Essential	CWF19L2	143884	ENSG00000152404
Essential	CXXC1	30827	ENSG00000154832
Essential	CYC1	1537	ENSG00000179091
Essential	CYCS	54205	ENSG00000172115
Essential	CYP2A13	1553	ENSG00000197838
Essential	CYP4F11	57834	ENSG00000171903
Essential	CYS1	192668	ENSG00000205795
Essential	DAD1	1603	ENSG00000129562
Essential	DAP3	7818	ENSG00000132676
Essential	DARS	1615	ENSG00000115866
Essential	DBF4	10926	ENSG00000006634
Essential	DBR1	51163	ENSG00000138231
Essential	DCLRE1B	64858	ENSG00000118655
Essential	DCTN1	1639	ENSG00000204843
Essential	DCTN2	10540	ENSG00000175203
Essential	DCTN3	11258	ENSG00000137100
Essential	DCTN4	51164	ENSG00000132912
Essential	DCTN5	84516	ENSG00000166847
Essential	DCTN6	10671	ENSG00000104671
Essential	DDB1	1642	ENSG00000167986
Essential	DDN	23109	ENSG00000181418
Essential	DDOST	1650	ENSG00000244038
Essential	DDX1	1653	ENSG00000079785
Essential	DDX10	1662	ENSG00000178105
Essential	DDX11	1663	ENSG00000013573
Essential	DDX18	8886	ENSG00000088205
Essential	DDX19A	55308	ENSG00000168872
Essential	DDX19B	11269	ENSG00000157349
Essential	DDX20	11218	ENSG00000064703
Essential	DDX21	9188	ENSG00000165732
Essential	DDX23	9416	ENSG00000174243
Essential	DDX24	57062	ENSG00000089737
Essential	DDX27	55661	ENSG00000124228
Essential	DDX3X	1654	ENSG00000215301
Essential	DDX41	51428	ENSG00000183258
Essential	DDX42	11325	ENSG00000198231
Essential	DDX46	9879	ENSG00000145833
Essential	DDX47	51202	ENSG00000213782
Essential	DDX49	54555	ENSG00000105671
Essential	DDX5	1655	ENSG00000108654
Essential	DDX51	317781	ENSG00000185163
Essential	DDX52	11056	ENSG00000278053
Essential	DDX54	79039	ENSG00000123064
Essential	DDX55	57696	ENSG00000111364
Essential	DDX56	54606	ENSG00000136271
Essential	DDX59	83479	ENSG00000118197
Essential	DDX6	1656	ENSG00000110367
Essential	DENR	8562	ENSG00000139726
Essential	DERL2	51009	ENSG00000072849
Essential	DHDDS	79947	ENSG00000117682
Essential	DHFR	1719	ENSG00000228716
Essential	DHODH	1723	ENSG00000102967
Essential	DHPS	1725	ENSG00000095059
Essential	DHX15	1665	ENSG00000109606
Essential	DHX16	8449	ENSG00000204560
Essential	DHX33	56919	ENSG00000005100
Essential	DHX36	170506	ENSG00000174953
Essential	DHX37	57647	ENSG00000150990
Essential	DHX8	1659	ENSG00000067596
Essential	DHX9	1660	ENSG00000135829
Essential	DICER1	23405	ENSG00000100697
Essential	DIDO1	11083	ENSG00000101191
Essential	DIMT1	27292	ENSG00000086189
Essential	DIS3	22894	ENSG00000083520
Essential	DKC1	1736	ENSG00000130826
Essential	DMAP1	55929	ENSG00000178028
Essential	DMRTA2	63950	ENSG00000142700
Essential	DNAJA1	3301	ENSG00000086061
Essential	DNAJA3	9093	ENSG00000103423
Essential	DNAJC11	55735	ENSG00000007923
Essential	DNAJC17	55192	ENSG00000104129
Essential	DNAJC8	22826	ENSG00000126698
Essential	DNAJC9	23234	ENSG00000213551
Essential	DNLZ	728489	ENSG00000213221
Essential	DNM1	1759	ENSG00000106976
Essential	DNM1L	10059	ENSG00000087470
Essential	DNM2	1785	ENSG00000079805
Essential	DNMT1	1786	ENSG00000130816
Essential	DNTTIP2	30836	ENSG00000067334
Essential	DOHH	83475	ENSG00000129932
Essential	DOLK	22845	ENSG00000175283
Essential	DONSON	29980	ENSG00000159147
Essential	DPAGT1	1798	ENSG00000172269
Essential	DPH1	1801	ENSG00000108963
Essential	DPH2	1802	ENSG00000132768
Essential	DPH3	285381	ENSG00000154813
Essential	DPH6	89978	ENSG00000134146
Essential	DPM2	8818	ENSG00000136908
Essential	DPPA2	151871	ENSG00000163530
Essential	DPPA5	340168	ENSG00000203909
Essential	DPY19L2	283417	ENSG00000177990
Essential	DR1	1810	ENSG00000117505
Essential	DRAP1	10589	ENSG00000175550
Essential	DRG1	4733	ENSG00000185721
Essential	DROSHA	29102	ENSG00000113360
Essential	DSN1	79980	ENSG00000149636
Essential	DTL	51514	ENSG00000143476
Essential	DTYMK	1841	ENSG00000168393
Essential	DUT	1854	ENSG00000128951
Essential	DUX4	100288687	ENSG00000260596
Essential	DYNC1H1	1778	ENSG00000197102
Essential	DYNC1I2	1781	ENSG00000077380
Essential	DYNLL1	8655	ENSG00000088986
Essential	DYNLRB1	83658	ENSG00000125971
Essential	E2F6	1876	ENSG00000169016
Essential	E4F1	1877	ENSG00000167967
Essential	EARS2	124454	ENSG00000103356
Essential	EBNA1BP2	10969	ENSG00000117395
Essential	ECD	11319	ENSG00000122882
Essential	ECT2	1894	ENSG00000114346
Essential	EDC4	23644	ENSG00000038358
Essential	EEF1A1	1915	ENSG00000156508
Essential	EEF1B2	1933	ENSG00000114942
Essential	EEF1G	1937	ENSG00000254772
Essential	EEF2	1938	ENSG00000167658
Essential	EEF2KMT	196483	ENSG00000118894
Essential	EEFSEC	60678	ENSG00000132394
Essential	EFL1	79631	ENSG00000140598
Essential	EFTUD2	9343	ENSG00000108883
Essential	EGLN2	112398	ENSG00000269858
Essential	EIF1	10209	ENSG00000173812
Essential	EIF1AD	84285	ENSG00000175376
Essential	EIF1AX	1964	ENSG00000173674
Essential	EIF2B1	1967	ENSG00000111361
Essential	EIF2B2	8892	ENSG00000119718
Essential	EIF2B3	8891	ENSG00000070785
Essential	EIF2B4	8890	ENSG00000115211
Essential	EIF2B5	8893	ENSG00000145191
Essential	EIF2S1	1965	ENSG00000134001
Essential	EIF2S2	8894	ENSG00000125977
Essential	EIF2S3	1968	ENSG00000130741
Essential	EIF3A	8661	ENSG00000107581
Essential	EIF3B	8662	ENSG00000106263
Essential	EIF3CL	728689	ENSG00000205609
Essential	EIF3D	8664	ENSG00000100353
Essential	EIF3E	3646	ENSG00000104408
Essential	EIF3F	8665	ENSG00000175390
Essential	EIF3G	8666	ENSG00000130811
Essential	EIF3H	8667	ENSG00000147677
Essential	EIF3I	8668	ENSG00000084623
Essential	EIF3J	8669	ENSG00000104131
Essential	EIF3L	51386	ENSG00000100129
Essential	EIF3M	10480	ENSG00000149100
Essential	EIF4A1	1973	ENSG00000161960
Essential	EIF4A3	9775	ENSG00000141543
Essential	EIF4B	1975	ENSG00000063046
Essential	EIF4E	1977	ENSG00000151247
Essential	EIF4G1	1981	ENSG00000114867
Essential	EIF4G2	1982	ENSG00000110321
Essential	EIF5	1983	ENSG00000100664
Essential	EIF5A	1984	ENSG00000132507
Essential	EIF6	3692	ENSG00000242372
Essential	ELAC2	60528	ENSG00000006744
Essential	ELL	8178	ENSG00000105656
Essential	ELOB	6923	ENSG00000103363
Essential	ELOC	6921	ENSG00000154582
Essential	ELP1	8518	ENSG00000070061
Essential	ELP2	55250	ENSG00000134759
Essential	ELP3	55140	ENSG00000134014
Essential	ELP5	23587	ENSG00000170291
Essential	ELP6	54859	ENSG00000163832
Essential	EMC1	23065	ENSG00000127463
Essential	EMC3	55831	ENSG00000125037
Essential	EMC4	51234	ENSG00000128463
Essential	EMC7	56851	ENSG00000134153
Essential	ENO1	2023	ENSG00000074800
Essential	EP400	57634	ENSG00000183495
Essential	EPOP	100170841	ENSG00000273604
Essential	EPRS	2058	ENSG00000136628
Essential	ERAL1	26284	ENSG00000132591
Essential	ERCC2	2068	ENSG00000104884
Essential	ERCC3	2071	ENSG00000163161
Essential	ERH	2079	ENSG00000100632
Essential	ERVW-1	30816	ENSG00000242950
Essential	ESF1	51575	ENSG00000089048
Essential	ESPL1	9700	ENSG00000135476
Essential	ESPN	83715	ENSG00000187017
Essential	ESS2	8220	ENSG00000100056
Essential	ETF1	2107	ENSG00000120705
Essential	EWSR1	2130	ENSG00000182944
Essential	EXOC1	55763	ENSG00000090989
Essential	EXOC2	55770	ENSG00000112685
Essential	EXOC3	11336	ENSG00000180104
Essential	EXOC4	60412	ENSG00000131558
Essential	EXOC5	10640	ENSG00000070367
Essential	EXOC7	23265	ENSG00000182473
Essential	EXOC8	149371	ENSG00000116903
Essential	EXOSC1	51013	ENSG00000171311
Essential	EXOSC10	5394	ENSG00000171824
Essential	EXOSC2	23404	ENSG00000130713
Essential	EXOSC3	51010	ENSG00000107371
Essential	EXOSC4	54512	ENSG00000178896
Essential	EXOSC5	56915	ENSG00000077348
Essential	EXOSC6	118460	ENSG00000223496
Essential	EXOSC7	23016	ENSG00000075914
Essential	EXOSC8	11340	ENSG00000120699
Essential	EXOSC9	5393	ENSG00000123737
Essential	FAF2	23197	ENSG00000113194
Essential	FAM133B	257415	ENSG00000234545
Essential	FAM136A	84908	ENSG00000035141
Essential	FAM207A	85395	ENSG00000160256
Essential	FAM229A	100128071	ENSG00000225828
Essential	FAM32A	26017	ENSG00000105058
Essential	FAM50A	9130	ENSG00000071859
Essential	FARS2	10667	ENSG00000145982
Essential	FARSA	2193	ENSG00000179115
Essential	FARSB	10056	ENSG00000116120
Essential	FASTKD5	60493	ENSG00000215251
Essential	FAU	2197	ENSG00000149806
Essential	FBL	2091	ENSG00000105202
Essential	FBLIM1	54751	ENSG00000162458
Essential	FBXO5	26271	ENSG00000112029
Essential	FCF1	51077	ENSG00000119616
Essential	FDPS	2224	ENSG00000160752
Essential	FDXR	2232	ENSG00000161513
Essential	FEN1	2237	ENSG00000168496
Essential	FGFR1OP	11116	ENSG00000213066
Essential	FIP1L1	81608	ENSG00000145216
Essential	FNBP4	23360	ENSG00000109920
Essential	FNTA	2339	ENSG00000168522
Essential	FNTB	2342	ENSG00000257365
Essential	FOXD4	2298	ENSG00000170122
Essential	FOXL2	668	ENSG00000183770
Essential	FTSJ3	117246	ENSG00000108592
Essential	FXN	2395	ENSG00000165060
Essential	GABPA	2551	ENSG00000154727
Essential	GAGE12J	729396	ENSG00000224659
Essential	GAK	2580	ENSG00000178950
Essential	GALP	85569	ENSG00000197487
Essential	GAPDH	2597	ENSG00000111640
Essential	GAR1	54433	ENSG00000109534
Essential	GARS	2617	ENSG00000106105
Essential	GBF1	8729	ENSG00000107862
Essential	GCN1	10985	ENSG00000089154
Essential	GEMIN4	50628	ENSG00000179409
Essential	GEMIN5	25929	ENSG00000082516
Essential	GEMIN6	79833	ENSG00000152147
Essential	GEMIN7	79760	ENSG00000142252
Essential	GEMIN8	54960	ENSG00000046647
Essential	GFER	2671	ENSG00000127554
Essential	GFM1	85476	ENSG00000168827
Essential	GGPS1	9453	ENSG00000152904
Essential	GGTLC2	91227	ENSG00000100121
Essential	GINS1	9837	ENSG00000101003
Essential	GINS2	51659	ENSG00000131153
Essential	GINS3	64785	ENSG00000181938
Essential	GINS4	84296	ENSG00000147536
Essential	GJA3	2700	ENSG00000121743
Essential	GLE1	2733	ENSG00000119392
Essential	GLI4	2738	ENSG00000250571
Essential	GLMN	11146	ENSG00000174842
Essential	GLRX5	51218	ENSG00000182512
Essential	GMPPB	29925	ENSG00000173540
Essential	GMPS	8833	ENSG00000163655
Essential	GNB1L	54584	ENSG00000185838
Essential	GNL2	29889	ENSG00000134697
Essential	GNL3	26354	ENSG00000163938
Essential	GNL3L	54552	ENSG00000130119
Essential	GNPNAT1	64841	ENSG00000100522
Essential	GOLGA6A	342096	ENSG00000159289
Essential	GOLGA6L6	727832	ENSG00000277322
Essential	GOLGA8N	643699	ENSG00000232653
Essential	GOLGA8R	101059918	ENSG00000186399
Essential	GON4L	54856	ENSG00000116580
Essential	GOSR2	9570	ENSG00000108433
Essential	GPAT2	150763	ENSG00000186281
Essential	GPKOW	27238	ENSG00000068394
Essential	GPN1	11321	ENSG00000198522
Essential	GPN2	54707	ENSG00000142751
Essential	GPN3	51184	ENSG00000111231
Essential	GPR61	83873	ENSG00000156097
Essential	GPS1	2873	ENSG00000169727
Essential	GRB2	2885	ENSG00000177885
Essential	GRPEL1	80273	ENSG00000109519
Essential	GRSF1	2926	ENSG00000132463
Essential	GRWD1	83743	ENSG00000105447
Essential	GSDMA	284110	ENSG00000167914
Essential	GSPT1	2935	ENSG00000103342
Essential	GTF2A1	2957	ENSG00000165417
Essential	GTF2A2	2958	ENSG00000140307
Essential	GTF2B	2959	ENSG00000137947
Essential	GTF2E1	2960	ENSG00000153767
Essential	GTF2E2	2961	ENSG00000197265
Essential	GTF2F1	2962	ENSG00000125651
Essential	GTF2F2	2963	ENSG00000188342
Essential	GTF2H1	2965	ENSG00000110768
Essential	GTF2H2	2966	ENSG00000145736
Essential	GTF2H2C	728340	ENSG00000183474
Essential	GTF2H3	2967	ENSG00000111358
Essential	GTF2H4	2968	ENSG00000213780
Essential	GTF3A	2971	ENSG00000122034
Essential	GTF3C1	2975	ENSG00000077235
Essential	GTF3C2	2976	ENSG00000115207
Essential	GTF3C3	9330	ENSG00000119041
Essential	GTF3C4	9329	ENSG00000125484
Essential	GTF3C5	9328	ENSG00000148308
Essential	GTF3C6	112495	ENSG00000155115
Essential	GTPBP4	23560	ENSG00000107937
Essential	GUK1	2987	ENSG00000143774
Essential	H2AFX	3014	ENSG00000188486
Essential	H2AFZ	3015	ENSG00000164032
Essential	H3F3A	3020	ENSG00000163041
Essential	HAMP	57817	ENSG00000105697
Essential	HAPLN2	60484	ENSG00000132702
Essential	HARS	3035	ENSG00000170445
Essential	HARS2	23438	ENSG00000112855
Essential	HAUS1	115106	ENSG00000152240
Essential	HAUS3	79441	ENSG00000214367
Essential	HAUS4	54930	ENSG00000092036
Essential	HAUS5	23354	ENSG00000249115
Essential	HAUS6	54801	ENSG00000147874
Essential	HAUS7	55559	ENSG00000213397
Essential	HAUS8	93323	ENSG00000131351
Essential	HCFC1	3054	ENSG00000172534
Essential	HCRTR1	3061	ENSG00000121764
Essential	HDAC3	8841	ENSG00000171720
Essential	HEATR1	55127	ENSG00000119285
Essential	HECTD1	25831	ENSG00000092148
Essential	HGS	9146	ENSG00000185359
Essential	HINFP	25988	ENSG00000172273
Essential	HIRA	7290	ENSG00000100084
Essential	HIST1H2AB	8335	ENSG00000278463
Essential	HIST1H2AE	3012	ENSG00000277075
Essential	HIST1H2AI	8329	ENSG00000196747
Essential	HIST1H2BB	3018	ENSG00000276410
Essential	HIST1H2BC	8347	ENSG00000180596
Essential	HIST1H2BE	8344	ENSG00000274290
Essential	HIST1H2BI	8346	ENSG00000278588
Essential	HIST1H2BJ	8970	ENSG00000124635
Essential	HIST1H2BL	8340	ENSG00000185130
Essential	HIST1H2BM	8342	ENSG00000273703
Essential	HIST1H2BN	8341	ENSG00000233822
Essential	HIST2H2AC	8338	ENSG00000184260
Essential	HIST2H2BE	8349	ENSG00000184678
Essential	HIST2H2BF	440689	ENSG00000203814
Essential	HIST2H3D	653604	ENSG00000183598
Essential	HJURP	55355	ENSG00000123485
Essential	HLA-C	3107	ENSG00000204525
Essential	HMGA1	3159	ENSG00000137309
Essential	HMGB1	3146	ENSG00000189403
Essential	HMGCR	3156	ENSG00000113161
Essential	HMGCS1	3157	ENSG00000112972
Essential	HMGN2	3151	ENSG00000198830
Essential	HNRNPC	3183	ENSG00000092199
Essential	HNRNPH1	3187	ENSG00000169045
Essential	HNRNPK	3190	ENSG00000165119
Essential	HNRNPL	3191	ENSG00000104824
Essential	HNRNPM	4670	ENSG00000099783
Essential	HNRNPR	10236	ENSG00000125944
Essential	HNRNPU	3192	ENSG00000153187
Essential	HOXC10	3226	ENSG00000180818
Essential	HS6ST1	9394	ENSG00000136720
Essential	HSCB	150274	ENSG00000100209
Essential	HSD17B10	3028	ENSG00000072506
Essential	HSD17B12	51144	ENSG00000149084
Essential	HSF1	3297	ENSG00000185122
Essential	HSP90B1	7184	ENSG00000166598
Essential	HSPA14	51182	ENSG00000187522
Essential	HSPA5	3309	ENSG00000044574
Essential	HSPA9	3313	ENSG00000113013
Essential	HSPD1	3329	ENSG00000144381
Essential	HSPE1	3336	ENSG00000115541
Essential	HTATSF1	27336	ENSG00000102241
Essential	HUS1	3364	ENSG00000136273
Essential	HUWE1	10075	ENSG00000086758
Essential	HYOU1	10525	ENSG00000149428
Essential	HYPK	25764	ENSG00000242028
Essential	IARS	3376	ENSG00000196305
Essential	IARS2	55699	ENSG00000067704
Essential	ICE1	23379	ENSG00000164151
Essential	ICE2	79664	ENSG00000128915
Essential	IFITM2	10581	ENSG00000185201
Essential	IFITM3	10410	ENSG00000142089
Essential	IGBP1	3476	ENSG00000089289
Essential	IK	3550	ENSG00000113141
Essential	ILF2	3608	ENSG00000143621
Essential	ILF3	3609	ENSG00000129351
Essential	IMP3	55272	ENSG00000177971
Essential	IMP4	92856	ENSG00000136718
Essential	IMPDH2	3615	ENSG00000178035
Essential	INCENP	3619	ENSG00000149503
Essential	ING3	54556	ENSG00000071243
Essential	INO80	54617	ENSG00000128908
Essential	INO80B	83444	ENSG00000115274
Essential	INTS1	26173	ENSG00000164880
Essential	INTS11	54973	ENSG00000127054
Essential	INTS13	55726	ENSG00000064102
Essential	INTS14	81556	ENSG00000138614
Essential	INTS2	57508	ENSG00000108506
Essential	INTS3	65123	ENSG00000143624
Essential	INTS4	92105	ENSG00000149262
Essential	INTS5	80789	ENSG00000185085
Essential	INTS6	26512	ENSG00000102786
Essential	INTS7	25896	ENSG00000143493
Essential	INTS8	55656	ENSG00000164941
Essential	INTS9	55756	ENSG00000104299
Essential	IPO11	51194	ENSG00000086200
Essential	IPO13	9670	ENSG00000117408
Essential	IPO7	10527	ENSG00000205339
Essential	IPO9	55705	ENSG00000198700
Essential	ISCA2	122961	ENSG00000165898
Essential	ISCU	23479	ENSG00000136003
Essential	ISG20L2	81875	ENSG00000143319
Essential	ISY1	57461	ENSG00000240682
Essential	JAZF1	221895	ENSG00000153814
Essential	JMJD6	23210	ENSG00000070495
Essential	KANSL1	284058	ENSG00000120071
Essential	KANSL2	54934	ENSG00000139620
Essential	KANSL3	55683	ENSG00000114982
Essential	KARS	3735	ENSG00000065427
Essential	KAT5	10524	ENSG00000172977
Essential	KAT8	84148	ENSG00000103510
Essential	KATNB1	10300	ENSG00000140854
Essential	KCMF1	56888	ENSG00000176407
Essential	KCNA10	3744	ENSG00000143105
Essential	KDM2A	22992	ENSG00000173120
Essential	KDM8	79831	ENSG00000155666
Essential	KIAA0391	9692	ENSG00000100890
Essential	KIAA1143	57456	ENSG00000163807
Essential	KIF11	3832	ENSG00000138160
Essential	KIF14	9928	ENSG00000118193
Essential	KIF18A	81930	ENSG00000121621
Essential	KIF18B	146909	ENSG00000186185
Essential	KIF20A	10112	ENSG00000112984
Essential	KIF23	9493	ENSG00000137807
Essential	KIF4A	24137	ENSG00000090889
Essential	KIN	22944	ENSG00000151657
Essential	KLC2	64837	ENSG00000174996
Essential	KLF7	8609	ENSG00000118263
Essential	KLHDC8A	55220	ENSG00000162873
Essential	KLHL11	55175	ENSG00000178502
Essential	KMT5A	387893	ENSG00000183955
Essential	KNL1	57082	ENSG00000137812
Essential	KPNA6	23633	ENSG00000025800
Essential	KPNB1	3837	ENSG00000108424
Essential	KRI1	65095	ENSG00000129347
Essential	KRR1	11103	ENSG00000111615
Essential	KRT10	3858	ENSG00000186395
Essential	KRT17	3872	ENSG00000128422
Essential	KRT8	3856	ENSG00000170421
Essential	KRTAP4-2	85291	ENSG00000244537
Essential	KRTAP5-7	440050	ENSG00000244411
Essential	KTI12	112970	ENSG00000198841
Essential	KXD1	79036	ENSG00000105700
Essential	LAMTOR2	28956	ENSG00000116586
Essential	LAMTOR3	8649	ENSG00000109270
Essential	LAMTOR4	389541	ENSG00000188186
Essential	LARS	51520	ENSG00000133706
Essential	LARS2	23395	ENSG00000011376
Essential	LAS1L	81887	ENSG00000001497
Essential	LCE1E	353135	ENSG00000186226
Essential	LCN10	414332	ENSG00000187922
Essential	LENG8	114823	ENSG00000167615
Essential	LETM1	3954	ENSG00000168924
Essential	LIMS1	3987	ENSG00000169756
Essential	LIN52	91750	ENSG00000205659
Essential	LONP1	9361	ENSG00000196365
Essential	LPA	4018	ENSG00000198670
Essential	LRPPRC	10128	ENSG00000138095
Essential	LRR1	122769	ENSG00000165501
Essential	LRRC37A3	374819	ENSG00000176809
Essential	LRRC37B	114659	ENSG00000185158
Essential	LSG1	55341	ENSG00000041802
Essential	LSM10	84967	ENSG00000181817
Essential	LSM11	134353	ENSG00000155858
Essential	LSM2	57819	ENSG00000204392
Essential	LSM3	27258	ENSG00000170860
Essential	LSM4	25804	ENSG00000130520
Essential	LSM5	23658	ENSG00000106355
Essential	LSM6	11157	ENSG00000164167
Essential	LSM7	51690	ENSG00000130332
Essential	LSM8	51691	ENSG00000128534
Essential	LST1	7940	ENSG00000204482
Essential	LTB4R2	56413	ENSG00000213906
Essential	LTBP3	4054	ENSG00000168056
Essential	LTO1	220064	ENSG00000149716
Essential	LTV1	84946	ENSG00000135521
Essential	LUC7L3	51747	ENSG00000108848
Essential	LURAP1	541468	ENSG00000171357
Essential	LYRM4	57128	ENSG00000214113
Essential	MAD2L1	4085	ENSG00000164109
Essential	MAD2L2	10459	ENSG00000116670
Essential	MAGOH	4116	ENSG00000162385
Essential	MAK16	84549	ENSG00000198042
Essential	MANF	7873	ENSG00000145050
Essential	MARS	4141	ENSG00000166986
Essential	MARS2	92935	ENSG00000247626
Essential	MASTL	84930	ENSG00000120539
Essential	MAT2A	4144	ENSG00000168906
Essential	MAU2	23383	ENSG00000129933
Essential	MAX	4149	ENSG00000125952
Essential	MBTPS1	8720	ENSG00000140943
Essential	MBTPS2	51360	ENSG00000012174
Essential	MCL1	4170	ENSG00000143384
Essential	MCM2	4171	ENSG00000073111
Essential	MCM3	4172	ENSG00000112118
Essential	MCM3AP	8888	ENSG00000160294
Essential	MCM4	4173	ENSG00000104738
Essential	MCM5	4174	ENSG00000100297
Essential	MCM6	4175	ENSG00000076003
Essential	MCM7	4176	ENSG00000166508
Essential	MCMBP	79892	ENSG00000197771
Essential	MCRS1	10445	ENSG00000187778
Essential	MDN1	23195	ENSG00000112159
Essential	MED1	5469	ENSG00000125686
Essential	MED10	84246	ENSG00000133398
Essential	MED11	400569	ENSG00000161920
Essential	MED12	9968	ENSG00000184634
Essential	MED14	9282	ENSG00000180182
Essential	MED17	9440	ENSG00000042429
Essential	MED18	54797	ENSG00000130772
Essential	MED20	9477	ENSG00000124641
Essential	MED21	9412	ENSG00000152944
Essential	MED22	6837	ENSG00000148297
Essential	MED26	9441	ENSG00000105085
Essential	MED27	9442	ENSG00000160563
Essential	MED28	80306	ENSG00000118579
Essential	MED29	55588	ENSG00000063322
Essential	MED30	90390	ENSG00000164758
Essential	MED31	51003	ENSG00000108590
Essential	MED4	29079	ENSG00000136146
Essential	MED6	10001	ENSG00000133997
Essential	MED7	9443	ENSG00000155868
Essential	MED8	112950	ENSG00000159479
Essential	MED9	55090	ENSG00000141026
Essential	MEPCE	56257	ENSG00000146834
Essential	METAP1	23173	ENSG00000164024
Essential	METAP2	10988	ENSG00000111142
Essential	METTL1	4234	ENSG00000037897
Essential	METTL14	57721	ENSG00000145388
Essential	METTL16	79066	ENSG00000127804
Essential	METTL17	64745	ENSG00000165792
Essential	METTL23	124512	ENSG00000181038
Essential	METTL3	56339	ENSG00000165819
Essential	MEX3A	92312	ENSG00000254726
Essential	MFAP1	4236	ENSG00000140259
Essential	MFN2	9927	ENSG00000116688
Essential	MINDY2	54629	ENSG00000128923
Essential	MINOS1	440574	ENSG00000173436
Essential	MIOS	54468	ENSG00000164654
Essential	MIPEP	4285	ENSG00000027001
Essential	MIS12	79003	ENSG00000167842
Essential	MIS18A	54069	ENSG00000159055
Essential	MIS18BP1	55320	ENSG00000129534
Essential	MKRN1	23608	ENSG00000133606
Essential	MLST8	64223	ENSG00000167965
Essential	MMGT1	93380	ENSG00000169446
Essential	MMS19	64210	ENSG00000155229
Essential	MMS22L	253714	ENSG00000146263
Essential	MNAT1	4331	ENSG00000020426
Essential	MOB4	25843	ENSG00000115540
Essential	MOCS3	27304	ENSG00000124217
Essential	MOG	4340	ENSG00000204655
Essential	MOK	5891	ENSG00000080823
Essential	MPHOSPH10	10199	ENSG00000124383
Essential	MRE11	4361	ENSG00000020922
Essential	MRGBP	55257	ENSG00000101189
Essential	MRPL10	124995	ENSG00000159111
Essential	MRPL12	6182	ENSG00000262814
Essential	MRPL13	28998	ENSG00000172172
Essential	MRPL14	64928	ENSG00000180992
Essential	MRPL15	29088	ENSG00000137547
Essential	MRPL16	54948	ENSG00000166902
Essential	MRPL17	63875	ENSG00000158042
Essential	MRPL18	29074	ENSG00000112110
Essential	MRPL19	9801	ENSG00000115364
Essential	MRPL2	51069	ENSG00000112651
Essential	MRPL20	55052	ENSG00000242485
Essential	MRPL21	219927	ENSG00000197345
Essential	MRPL22	29093	ENSG00000082515
Essential	MRPL24	79590	ENSG00000143314
Essential	MRPL27	51264	ENSG00000108826
Essential	MRPL28	10573	ENSG00000086504
Essential	MRPL3	11222	ENSG00000114686
Essential	MRPL32	64983	ENSG00000106591
Essential	MRPL33	9553	ENSG00000243147
Essential	MRPL34	64981	ENSG00000130312
Essential	MRPL35	51318	ENSG00000132313
Essential	MRPL36	64979	ENSG00000171421
Essential	MRPL38	64978	ENSG00000204316
Essential	MRPL39	54148	ENSG00000154719
Essential	MRPL4	51073	ENSG00000105364
Essential	MRPL41	64975	ENSG00000182154
Essential	MRPL43	84545	ENSG00000055950
Essential	MRPL44	65080	ENSG00000135900
Essential	MRPL45	84311	ENSG00000278845
Essential	MRPL49	740	ENSG00000149792
Essential	MRPL50	54534	ENSG00000136897
Essential	MRPL51	51258	ENSG00000111639
Essential	MRPL53	116540	ENSG00000204822
Essential	MRPL54	116541	ENSG00000183617
Essential	MRPL55	128308	ENSG00000162910
Essential	MRPL57	78988	ENSG00000173141
Essential	MRPL9	65005	ENSG00000143436
Essential	MRPS10	55173	ENSG00000048544
Essential	MRPS11	64963	ENSG00000181991
Essential	MRPS12	6183	ENSG00000128626
Essential	MRPS14	63931	ENSG00000120333
Essential	MRPS16	51021	ENSG00000182180
Essential	MRPS18A	55168	ENSG00000096080
Essential	MRPS18B	28973	ENSG00000204568
Essential	MRPS2	51116	ENSG00000122140
Essential	MRPS21	54460	ENSG00000266472
Essential	MRPS22	56945	ENSG00000175110
Essential	MRPS23	51649	ENSG00000181610
Essential	MRPS24	64951	ENSG00000062582
Essential	MRPS25	64432	ENSG00000131368
Essential	MRPS26	64949	ENSG00000125901
Essential	MRPS27	23107	ENSG00000113048
Essential	MRPS28	28957	ENSG00000147586
Essential	MRPS31	10240	ENSG00000102738
Essential	MRPS34	65993	ENSG00000074071
Essential	MRPS35	60488	ENSG00000061794
Essential	MRPS5	64969	ENSG00000144029
Essential	MRPS6	64968	ENSG00000243927
Essential	MRPS7	51081	ENSG00000125445
Essential	MRPS9	64965	ENSG00000135972
Essential	MRTO4	51154	ENSG00000053372
Essential	MSRB1	51734	ENSG00000198736
Essential	MST1	4485	ENSG00000173531
Essential	MSTO1	55154	ENSG00000125459
Essential	MT2A	4502	ENSG00000125148
Essential	MTBP	27085	ENSG00000172167
Essential	MTG2	26164	ENSG00000101181
Essential	MTOR	2475	ENSG00000198793
Essential	MTPAP	55149	ENSG00000107951
Essential	MTREX	23517	ENSG00000039123
Essential	MTRNR2L1	100462977	ENSG00000256618
Essential	MVD	4597	ENSG00000167508
Essential	MVK	4598	ENSG00000110921
Essential	MYBBP1A	10514	ENSG00000132382
Essential	MYBL2	4605	ENSG00000101057
Essential	MYC	4609	ENSG00000136997
Essential	MYCBP	26292	ENSG00000214114
Essential	MYO1H	283446	ENSG00000174527
Essential	MZF1	7593	ENSG00000099326
Essential	MZT1	440145	ENSG00000204899
Essential	N6AMT1	29104	ENSG00000156239
Essential	NAA10	8260	ENSG00000102030
Essential	NAA15	80155	ENSG00000164134
Essential	NAA20	51126	ENSG00000173418
Essential	NAA25	80018	ENSG00000111300
Essential	NAA35	60560	ENSG00000135040
Essential	NAA50	80218	ENSG00000121579
Essential	NACA	4666	ENSG00000196531
Essential	NAE1	8883	ENSG00000159593
Essential	NAF1	92345	ENSG00000145414
Essential	NAGLU	4669	ENSG00000108784
Essential	NANOG	79923	ENSG00000111704
Essential	NAPA	8775	ENSG00000105402
Essential	NAPG	8774	ENSG00000134265
Essential	NARS	4677	ENSG00000134440
Essential	NASP	4678	ENSG00000132780
Essential	NAT10	55226	ENSG00000135372
Essential	NBAS	51594	ENSG00000151779
Essential	NBEAL1	65065	ENSG00000144426
Essential	NBPF10	100132406	ENSG00000271425
Essential	NBPF3	84224	ENSG00000142794
Essential	NCAPD2	9918	ENSG00000010292
Essential	NCAPD3	23310	ENSG00000151503
Essential	NCAPG	64151	ENSG00000109805
Essential	NCAPG2	54892	ENSG00000146918
Essential	NCAPH	23397	ENSG00000121152
Essential	NCAPH2	29781	ENSG00000025770
Essential	NCBP1	4686	ENSG00000136937
Essential	NCBP2	22916	ENSG00000114503
Essential	NCKAP1	10787	ENSG00000061676
Essential	NCL	4691	ENSG00000115053
Essential	NCOA4	8031	ENSG00000266412
Essential	NDC1	55706	ENSG00000058804
Essential	NDC80	10403	ENSG00000080986
Essential	NDOR1	27158	ENSG00000188566
Essential	NDUFA11	126328	ENSG00000174886
Essential	NDUFA2	4695	ENSG00000131495
Essential	NDUFA4	4697	ENSG00000189043
Essential	NDUFA6	4700	ENSG00000184983
Essential	NDUFA8	4702	ENSG00000119421
Essential	NDUFAB1	4706	ENSG00000004779
Essential	NDUFAF3	25915	ENSG00000178057
Essential	NDUFAF7	55471	ENSG00000003509
Essential	NDUFAF8	284184	ENSG00000224877
Essential	NDUFB10	4716	ENSG00000140990
Essential	NDUFB3	4709	ENSG00000119013
Essential	NDUFB4	4710	ENSG00000065518
Essential	NDUFB6	4712	ENSG00000165264
Essential	NDUFB7	4713	ENSG00000099795
Essential	NDUFB8	4714	ENSG00000166136
Essential	NDUFS3	4722	ENSG00000213619
Essential	NDUFS5	4725	ENSG00000168653
Essential	NEDD1	121441	ENSG00000139350
Essential	NEDD8	4738	ENSG00000129559
Essential	NELFA	7469	ENSG00000185049
Essential	NELFB	25920	ENSG00000188986
Essential	NELFCD	51497	ENSG00000101158
Essential	NELFE	7936	ENSG00000204356
Essential	NEMF	9147	ENSG00000165525
Essential	NEPRO	25871	ENSG00000163608
Essential	NFATC2IP	84901	ENSG00000176953
Essential	NFKBIE	4794	ENSG00000146232
Essential	NFRKB	4798	ENSG00000170322
Essential	NFS1	9054	ENSG00000244005
Essential	NFYB	4801	ENSG00000120837
Essential	NFYC	4802	ENSG00000066136
Essential	NHLRC2	374354	ENSG00000196865
Essential	NHP2	55651	ENSG00000145912
Essential	NIFK	84365	ENSG00000155438
Essential	NIP7	51388	ENSG00000132603
Essential	NKAP	79576	ENSG00000101882
Essential	NKAPD1	55216	ENSG00000150776
Essential	NLE1	54475	ENSG00000073536
Essential	NMD3	51068	ENSG00000169251
Essential	NMT1	4836	ENSG00000136448
Essential	NOB1	28987	ENSG00000141101
Essential	NOC2L	26155	ENSG00000188976
Essential	NOC3L	64318	ENSG00000173145
Essential	NOC4L	79050	ENSG00000184967
Essential	NOL10	79954	ENSG00000115761
Essential	NOL11	25926	ENSG00000130935
Essential	NOL12	79159	ENSG00000273899
Essential	NOL6	65083	ENSG00000165271
Essential	NOL7	51406	ENSG00000225921
Essential	NOL8	55035	ENSG00000198000
Essential	NOL9	79707	ENSG00000162408
Essential	NOLC1	9221	ENSG00000166197
Essential	NOM1	64434	ENSG00000146909
Essential	NOP10	55505	ENSG00000182117
Essential	NOP14	8602	ENSG00000087269
Essential	NOP16	51491	ENSG00000048162
Essential	NOP2	4839	ENSG00000111641
Essential	NOP53	29997	ENSG00000105373
Essential	NOP56	10528	ENSG00000101361
Essential	NOP58	51602	ENSG00000055044
Essential	NOP9	161424	ENSG00000196943
Essential	NOS1AP	9722	ENSG00000198929
Essential	NPAT	4863	ENSG00000149308
Essential	NPB	256933	ENSG00000183979
Essential	NPEPPS	9520	ENSG00000141279
Essential	NPIPA5	100288332	ENSG00000183793
Essential	NPIPB6	728741	ENSG00000198156
Essential	NPLOC4	55666	ENSG00000182446
Essential	NPM1	4869	ENSG00000181163
Essential	NPM3	10360	ENSG00000107833
Essential	NR2C2AP	126382	ENSG00000184162
Essential	NRBP1	29959	ENSG00000115216
Essential	NRDE2	55051	ENSG00000119720
Essential	NRF1	4899	ENSG00000106459
Essential	NSA2	10412	ENSG00000164346
Essential	NSF	4905	ENSG00000073969
Essential	NSL1	25936	ENSG00000117697
Essential	NSMCE1	197370	ENSG00000169189
Essential	NSMCE2	286053	ENSG00000156831
Essential	NSMCE3	56160	ENSG00000185115
Essential	NSUN4	387338	ENSG00000117481
Essential	NUBP1	4682	ENSG00000103274
Essential	NUBP2	10101	ENSG00000095906
Essential	NUDC	10726	ENSG00000090273
Essential	NUDCD3	23386	ENSG00000015676
Essential	NUDT21	11051	ENSG00000167005
Essential	NUF2	83540	ENSG00000143228
Essential	NUFIP1	26747	ENSG00000083635
Essential	NUMA1	4926	ENSG00000137497
Essential	NUP107	57122	ENSG00000111581
Essential	NUP133	55746	ENSG00000069248
Essential	NUP153	9972	ENSG00000124789
Essential	NUP155	9631	ENSG00000113569
Essential	NUP160	23279	ENSG00000030066
Essential	NUP205	23165	ENSG00000155561
Essential	NUP214	8021	ENSG00000126883
Essential	NUP35	129401	ENSG00000163002
Essential	NUP43	348995	ENSG00000120253
Essential	NUP54	53371	ENSG00000138750
Essential	NUP62	23636	ENSG00000213024
Essential	NUP85	79902	ENSG00000125450
Essential	NUP88	4927	ENSG00000108559
Essential	NUP93	9688	ENSG00000102900
Essential	NUP98	4928	ENSG00000110713
Essential	NUS1	116150	ENSG00000153989
Essential	NUTF2	10204	ENSG00000102898
Essential	NVL	4931	ENSG00000143748
Essential	NXF1	10482	ENSG00000162231
Essential	OGFOD1	55239	ENSG00000087263
Essential	OGT	8473	ENSG00000147162
Essential	OIP5	11339	ENSG00000104147
Essential	OLFML3	56944	ENSG00000116774
Essential	OPA1	4976	ENSG00000198836
Essential	OR1D2	4991	ENSG00000184166
Essential	OR1E2	8388	ENSG00000127780
Essential	OR2T29	343563	ENSG00000182783
Essential	OR2T5	401993	ENSG00000203661
Essential	OR4K1	79544	ENSG00000155249
Essential	OR4N2	390429	ENSG00000176294
Essential	OR7A10	390892	ENSG00000127515
Essential	OR7A17	26333	ENSG00000185385
Essential	ORC1	4998	ENSG00000085840
Essential	ORC3	23595	ENSG00000135336
Essential	ORC4	5000	ENSG00000115947
Essential	ORC5	5001	ENSG00000164815
Essential	ORC6	23594	ENSG00000091651
Essential	OSGEP	55644	ENSG00000092094
Essential	OSTC	58505	ENSG00000198856
Essential	OTOP1	133060	ENSG00000163982
Essential	OTX1	5013	ENSG00000115507
Essential	OVCA2	124641	ENSG00000262664
Essential	PABPC1	26986	ENSG00000070756
Essential	PABPN1	8106	ENSG00000100836
Essential	PAF1	54623	ENSG00000006712
Essential	PAFAH1B1	5048	ENSG00000007168
Essential	PAK1IP1	55003	ENSG00000111845
Essential	PALB2	79728	ENSG00000083093
Essential	PAM16	51025	ENSG00000217930
Essential	PARN	5073	ENSG00000140694
Essential	PARS2	25973	ENSG00000162396
Essential	PAXBP1	94104	ENSG00000159086
Essential	PC	5091	ENSG00000173599
Essential	PCBP1	5093	ENSG00000169564
Essential	PCBP2	5094	ENSG00000197111
Essential	PCF11	51585	ENSG00000165494
Essential	PCID2	55795	ENSG00000126226
Essential	PCNA	5111	ENSG00000132646
Essential	PCNX3	399909	ENSG00000197136
Essential	PDAP1	11333	ENSG00000106244
Essential	PDCD11	22984	ENSG00000148843
Essential	PDCD2	5134	ENSG00000071994
Essential	PDCD5	9141	ENSG00000105185
Essential	PDCD6	10016	ENSG00000249915
Essential	PDCD6IP	10015	ENSG00000170248
Essential	PDCD7	10081	ENSG00000090470
Essential	PDPK1	5170	ENSG00000140992
Essential	PDRG1	81572	ENSG00000088356
Essential	PEF1	553115	ENSG00000162517
Essential	PELO	53918	ENSG00000152684
Essential	PELP1	27043	ENSG00000141456
Essential	PES1	23481	ENSG00000100029
Essential	PET117	100303755	ENSG00000232838
Essential	PEX1	5189	ENSG00000127980
Essential	PFDN1	5201	ENSG00000113068
Essential	PFDN2	5202	ENSG00000143256
Essential	PFDN4	5203	ENSG00000101132
Essential	PFDN5	5204	ENSG00000123349
Essential	PFDN6	10471	ENSG00000204220
Essential	PFN1	5216	ENSG00000108518
Essential	PGAM1	5223	ENSG00000171314
Essential	PGD	5226	ENSG00000142657
Essential	PGK1	5230	ENSG00000102144
Essential	PGPEP1	54858	ENSG00000130517
Essential	PGS1	9489	ENSG00000087157
Essential	PHAX	51808	ENSG00000164902
Essential	PHB	5245	ENSG00000167085
Essential	PHB2	11331	ENSG00000215021
Essential	PHF12	57649	ENSG00000109118
Essential	PHF5A	84844	ENSG00000100410
Essential	PI4KA	5297	ENSG00000241973
Essential	PIGH	5283	ENSG00000100564
Essential	PIK3C3	5289	ENSG00000078142
Essential	PIK3R4	30849	ENSG00000196455
Essential	PIP5K1A	8394	ENSG00000143398
Essential	PKM	5315	ENSG00000067225
Essential	PKMYT1	9088	ENSG00000127564
Essential	PLA2G10	8399	ENSG00000069764
Essential	PLEKHN1	84069	ENSG00000187583
Essential	PLK1	5347	ENSG00000166851
Essential	PLK4	10733	ENSG00000142731
Essential	PLRG1	5356	ENSG00000171566
Essential	PMF1	11243	ENSG00000160783
Essential	PMPCA	23203	ENSG00000165688
Essential	PMPCB	9512	ENSG00000105819
Essential	PNISR	25957	ENSG00000132424
Essential	PNKP	11284	ENSG00000039650
Essential	PNN	5411	ENSG00000100941
Essential	PNO1	56902	ENSG00000115946
Essential	PNPT1	87178	ENSG00000138035
Essential	POGZ	23126	ENSG00000143442
Essential	POLA1	5422	ENSG00000101868
Essential	POLA2	23649	ENSG00000014138
Essential	POLD1	5424	ENSG00000062822
Essential	POLD2	5425	ENSG00000106628
Essential	POLD3	10714	ENSG00000077514
Essential	POLE	5426	ENSG00000177084
Essential	POLE2	5427	ENSG00000100479
Essential	POLG2	11232	ENSG00000256525
Essential	POLR1A	25885	ENSG00000068654
Essential	POLR1B	84172	ENSG00000125630
Essential	POLR1C	9533	ENSG00000171453
Essential	POLR1E	64425	ENSG00000137054
Essential	POLR2B	5431	ENSG00000047315
Essential	POLR2C	5432	ENSG00000102978
Essential	POLR2D	5433	ENSG00000144231
Essential	POLR2E	5434	ENSG00000099817
Essential	POLR2F	5435	ENSG00000100142
Essential	POLR2G	5436	ENSG00000168002
Essential	POLR2H	5437	ENSG00000163882
Essential	POLR2I	5438	ENSG00000105258
Essential	POLR2K	5440	ENSG00000147669
Essential	POLR2L	5441	ENSG00000177700
Essential	POLR3A	11128	ENSG00000148606
Essential	POLR3B	55703	ENSG00000013503
Essential	POLR3C	10623	ENSG00000186141
Essential	POLR3D	661	ENSG00000168495
Essential	POLR3E	55718	ENSG00000058600
Essential	POLR3F	10621	ENSG00000132664
Essential	POLR3H	171568	ENSG00000100413
Essential	POLR3K	51728	ENSG00000161980
Essential	POLRMT	5442	ENSG00000099821
Essential	POP1	10940	ENSG00000104356
Essential	POP4	10775	ENSG00000105171
Essential	POP5	51367	ENSG00000167272
Essential	POP7	10248	ENSG00000172336
Essential	POT1	25913	ENSG00000128513
Essential	POTEG	404785	ENSG00000187537
Essential	POTEI	653269	ENSG00000196834
Essential	POU5F1B	5462	ENSG00000212993
Essential	PPA1	5464	ENSG00000180817
Essential	PPA2	27068	ENSG00000138777
Essential	PPAN	56342	ENSG00000130810
Essential	PPARGC1B	133522	ENSG00000155846
Essential	PPIA	5478	ENSG00000196262
Essential	PPIE	10450	ENSG00000084072
Essential	PPIH	10465	ENSG00000171960
Essential	PPIL1	51645	ENSG00000137168
Essential	PPIL2	23759	ENSG00000100023
Essential	PPIL4	85313	ENSG00000131013
Essential	PPP1CA	5499	ENSG00000172531
Essential	PPP1CB	5500	ENSG00000213639
Essential	PPP1R10	5514	ENSG00000204569
Essential	PPP1R11	6992	ENSG00000204619
Essential	PPP1R12A	4659	ENSG00000058272
Essential	PPP1R15B	84919	ENSG00000158615
Essential	PPP1R2	5504	ENSG00000184203
Essential	PPP1R7	5510	ENSG00000115685
Essential	PPP1R8	5511	ENSG00000117751
Essential	PPP2CA	5515	ENSG00000113575
Essential	PPP2R1A	5518	ENSG00000105568
Essential	PPP2R3C	55012	ENSG00000092020
Essential	PPP4C	5531	ENSG00000149923
Essential	PPP4R2	151987	ENSG00000163605
Essential	PPP6C	5537	ENSG00000119414
Essential	PPRC1	23082	ENSG00000148840
Essential	PPWD1	23398	ENSG00000113593
Essential	PPY	5539	ENSG00000108849
Essential	PRAMEF18	391003	ENSG00000279804
Essential	PRC1	9055	ENSG00000198901
Essential	PRDM10	56980	ENSG00000170325
Essential	PREB	10113	ENSG00000138073
Essential	PRELID1	27166	ENSG00000169230
Essential	PRELID3B	51012	ENSG00000101166
Essential	PRIM1	5557	ENSG00000198056
Essential	PRKRA	8575	ENSG00000180228
Essential	PRKRIP1	79706	ENSG00000128563
Essential	PRMT1	3276	ENSG00000126457
Essential	PRMT5	10419	ENSG00000100462
Essential	PRODH	5625	ENSG00000100033
Essential	PRPF18	8559	ENSG00000165630
Essential	PRPF19	27339	ENSG00000110107
Essential	PRPF3	9129	ENSG00000117360
Essential	PRPF31	26121	ENSG00000105618
Essential	PRPF38A	84950	ENSG00000134748
Essential	PRPF38B	55119	ENSG00000134186
Essential	PRPF4	9128	ENSG00000136875
Essential	PRPF40A	55660	ENSG00000196504
Essential	PRPF4B	8899	ENSG00000112739
Essential	PRPF6	24148	ENSG00000101161
Essential	PRPF8	10594	ENSG00000174231
Essential	PRRC2A	7916	ENSG00000204469
Essential	PRSS50	29122	ENSG00000283706
Essential	PSAT1	29968	ENSG00000135069
Essential	PSMA1	5682	ENSG00000129084
Essential	PSMA2	5683	ENSG00000106588
Essential	PSMA3	5684	ENSG00000100567
Essential	PSMA4	5685	ENSG00000041357
Essential	PSMA5	5686	ENSG00000143106
Essential	PSMA6	5687	ENSG00000100902
Essential	PSMA7	5688	ENSG00000101182
Essential	PSMB1	5689	ENSG00000008018
Essential	PSMB2	5690	ENSG00000126067
Essential	PSMB3	5691	ENSG00000277791
Essential	PSMB4	5692	ENSG00000159377
Essential	PSMB5	5693	ENSG00000100804
Essential	PSMB6	5694	ENSG00000142507
Essential	PSMB7	5695	ENSG00000136930
Essential	PSMC1	5700	ENSG00000100764
Essential	PSMC2	5701	ENSG00000161057
Essential	PSMC3	5702	ENSG00000165916
Essential	PSMC4	5704	ENSG00000013275
Essential	PSMC5	5705	ENSG00000087191
Essential	PSMC6	5706	ENSG00000100519
Essential	PSMD1	5707	ENSG00000173692
Essential	PSMD11	5717	ENSG00000108671
Essential	PSMD12	5718	ENSG00000197170
Essential	PSMD13	5719	ENSG00000185627
Essential	PSMD14	10213	ENSG00000115233
Essential	PSMD2	5708	ENSG00000175166
Essential	PSMD3	5709	ENSG00000108344
Essential	PSMD4	5710	ENSG00000159352
Essential	PSMD6	9861	ENSG00000163636
Essential	PSMD7	5713	ENSG00000103035
Essential	PSMD8	5714	ENSG00000099341
Essential	PSMD9	5715	ENSG00000110801
Essential	PSME1	5720	ENSG00000092010
Essential	PSME2	5721	ENSG00000100911
Essential	PSMG1	8624	ENSG00000183527
Essential	PSMG2	56984	ENSG00000128789
Essential	PSMG3	84262	ENSG00000157778
Essential	PSMG4	389362	ENSG00000180822
Essential	PSTK	118672	ENSG00000179988
Essential	PTBP1	5725	ENSG00000011304
Essential	PTCD1	26024	ENSG00000106246
Essential	PTCD3	55037	ENSG00000132300
Essential	PTK2	5747	ENSG00000169398
Essential	PTMA	5757	ENSG00000187514
Essential	PTPA	5524	ENSG00000119383
Essential	PTPMT1	114971	ENSG00000110536
Essential	PTPN23	25930	ENSG00000076201
Essential	PUF60	22827	ENSG00000179950
Essential	PWP1	11137	ENSG00000136045
Essential	PWP2	5822	ENSG00000241945
Essential	PYM1	84305	ENSG00000170473
Essential	PYROXD1	79912	ENSG00000121350
Essential	QARS	5859	ENSG00000172053
Essential	QRSL1	55278	ENSG00000130348
Essential	RAB18	22931	ENSG00000099246
Essential	RAB6A	5870	ENSG00000175582
Essential	RABGGTA	5875	ENSG00000100949
Essential	RABGGTB	5876	ENSG00000137955
Essential	RABIF	5877	ENSG00000183155
Essential	RAC1	5879	ENSG00000136238
Essential	RAC3	5881	ENSG00000169750
Essential	RACGAP1	29127	ENSG00000161800
Essential	RACK1	10399	ENSG00000204628
Essential	RAD1	5810	ENSG00000113456
Essential	RAD17	5884	ENSG00000152942
Essential	RAD21	5885	ENSG00000164754
Essential	RAD51	5888	ENSG00000051180
Essential	RAD51C	5889	ENSG00000108384
Essential	RAD51D	5892	ENSG00000185379
Essential	RAD9A	5883	ENSG00000172613
Essential	RAE1	8480	ENSG00000101146
Essential	RAN	5901	ENSG00000132341
Essential	RANBP2	5903	ENSG00000153201
Essential	RANGAP1	5905	ENSG00000100401
Essential	RARS	5917	ENSG00000113643
Essential	RARS2	57038	ENSG00000146282
Essential	RBBP4	5928	ENSG00000162521
Essential	RBBP5	5929	ENSG00000117222
Essential	RBBP6	5930	ENSG00000122257
Essential	RBBP8	5932	ENSG00000101773
Essential	RBM10	8241	ENSG00000182872
Essential	RBM14	10432	ENSG00000239306
Essential	RBM17	84991	ENSG00000134453
Essential	RBM19	9904	ENSG00000122965
Essential	RBM22	55696	ENSG00000086589
Essential	RBM25	58517	ENSG00000119707
Essential	RBM28	55131	ENSG00000106344
Essential	RBM39	9584	ENSG00000131051
Essential	RBM4	5936	ENSG00000173933
Essential	RBM42	79171	ENSG00000126254
Essential	RBM48	84060	ENSG00000127993
Essential	RBM8A	9939	ENSG00000265241
Essential	RBMX	27316	ENSG00000147274
Essential	RBMX2	51634	ENSG00000134597
Essential	RBMXL1	494115	ENSG00000213516
Essential	RBX1	9978	ENSG00000100387
Essential	RCC1	1104	ENSG00000180198
Essential	RCC1L	81554	ENSG00000274523
Essential	RCL1	10171	ENSG00000120158
Essential	RCOR1	23186	ENSG00000089902
Essential	REV3L	5980	ENSG00000009413
Essential	REXO2	25996	ENSG00000076043
Essential	RFC1	5981	ENSG00000035928
Essential	RFC2	5982	ENSG00000049541
Essential	RFC3	5983	ENSG00000133119
Essential	RFC4	5984	ENSG00000163918
Essential	RFC5	5985	ENSG00000111445
Essential	RFFL	117584	ENSG00000092871
Essential	RFT1	91869	ENSG00000163933
Essential	RGP1	9827	ENSG00000107185
Essential	RHOQ	23433	ENSG00000119729
Essential	RHPN1	114822	ENSG00000158106
Essential	RIC1	57589	ENSG00000107036
Essential	RINT1	60561	ENSG00000135249
Essential	RIOK1	83732	ENSG00000124784
Essential	RIOK2	55781	ENSG00000058729
Essential	RMI1	80010	ENSG00000178966
Essential	RNF113A	7737	ENSG00000125352
Essential	RNF123	63891	ENSG00000164068
Essential	RNF14	9604	ENSG00000013561
Essential	RNF168	165918	ENSG00000163961
Essential	RNF20	56254	ENSG00000155827
Essential	RNF4	6047	ENSG00000063978
Essential	RNF40	9810	ENSG00000103549
Essential	RNF8	9025	ENSG00000112130
Essential	RNGTT	8732	ENSG00000111880
Essential	RNMT	8731	ENSG00000101654
Essential	RNPC3	55599	ENSG00000185946
Essential	RNPS1	10921	ENSG00000205937
Essential	ROMO1	140823	ENSG00000125995
Essential	RPA1	6117	ENSG00000132383
Essential	RPA2	6118	ENSG00000117748
Essential	RPA3	6119	ENSG00000106399
Essential	RPAIN	84268	ENSG00000129197
Essential	RPAP1	26015	ENSG00000103932
Essential	RPAP2	79871	ENSG00000122484
Essential	RPAP3	79657	ENSG00000005175
Essential	RPE	6120	ENSG00000197713
Essential	RPF1	80135	ENSG00000117133
Essential	RPF2	84154	ENSG00000197498
Essential	RPL10	6134	ENSG00000147403
Essential	RPL10A	4736	ENSG00000198755
Essential	RPL11	6135	ENSG00000142676
Essential	RPL12	6136	ENSG00000197958
Essential	RPL13	6137	ENSG00000167526
Essential	RPL13A	23521	ENSG00000142541
Essential	RPL14	9045	ENSG00000188846
Essential	RPL15	6138	ENSG00000174748
Essential	RPL17	6139	ENSG00000265681
Essential	RPL18	6141	ENSG00000063177
Essential	RPL18A	6142	ENSG00000105640
Essential	RPL19	6143	ENSG00000108298
Essential	RPL23	9349	ENSG00000125691
Essential	RPL23A	6147	ENSG00000198242
Essential	RPL24	6152	ENSG00000114391
Essential	RPL26	6154	ENSG00000161970
Essential	RPL26L1	51121	ENSG00000037241
Essential	RPL27	6155	ENSG00000131469
Essential	RPL27A	6157	ENSG00000166441
Essential	RPL28	6158	ENSG00000108107
Essential	RPL29	6159	ENSG00000162244
Essential	RPL3	6122	ENSG00000100316
Essential	RPL30	6156	ENSG00000156482
Essential	RPL31	6160	ENSG00000071082
Essential	RPL32	6161	ENSG00000144713
Essential	RPL34	6164	ENSG00000109475
Essential	RPL35	11224	ENSG00000136942
Essential	RPL36	25873	ENSG00000130255
Essential	RPL36A	6173	ENSG00000241343
Essential	RPL36AL	6166	ENSG00000165502
Essential	RPL37	6167	ENSG00000145592
Essential	RPL37A	6168	ENSG00000197756
Essential	RPL38	6169	ENSG00000172809
Essential	RPL39	6170	ENSG00000198918
Essential	RPL4	6124	ENSG00000174444
Essential	RPL41	6171	ENSG00000229117
Essential	RPL5	6125	ENSG00000122406
Essential	RPL6	6128	ENSG00000089009
Essential	RPL7	6129	ENSG00000147604
Essential	RPL7A	6130	ENSG00000148303
Essential	RPL7L1	285855	ENSG00000146223
Essential	RPL8	6132	ENSG00000161016
Essential	RPL9	6133	ENSG00000163682
Essential	RPLP0	6175	ENSG00000089157
Essential	RPLP1	6176	ENSG00000137818
Essential	RPLP2	6181	ENSG00000177600
Essential	RPN1	6184	ENSG00000163902
Essential	RPN2	6185	ENSG00000118705
Essential	RPP14	11102	ENSG00000163684
Essential	RPP21	79897	ENSG00000241370
Essential	RPP30	10556	ENSG00000148688
Essential	RPP38	10557	ENSG00000152464
Essential	RPP40	10799	ENSG00000124787
Essential	RPS10	6204	ENSG00000124614
Essential	RPS11	6205	ENSG00000142534
Essential	RPS12	6206	ENSG00000112306
Essential	RPS13	6207	ENSG00000110700
Essential	RPS14	6208	ENSG00000164587
Essential	RPS15	6209	ENSG00000115268
Essential	RPS15A	6210	ENSG00000134419
Essential	RPS16	6217	ENSG00000105193
Essential	RPS17	6218	ENSG00000182774
Essential	RPS18	6222	ENSG00000231500
Essential	RPS19	6223	ENSG00000105372
Essential	RPS19BP1	91582	ENSG00000187051
Essential	RPS2	6187	ENSG00000140988
Essential	RPS20	6224	ENSG00000008988
Essential	RPS21	6227	ENSG00000171858
Essential	RPS23	6228	ENSG00000186468
Essential	RPS24	6229	ENSG00000138326
Essential	RPS25	6230	ENSG00000118181
Essential	RPS27	6232	ENSG00000177954
Essential	RPS27A	6233	ENSG00000143947
Essential	RPS28	6234	ENSG00000233927
Essential	RPS29	6235	ENSG00000213741
Essential	RPS3	6188	ENSG00000149273
Essential	RPS3A	6189	ENSG00000145425
Essential	RPS4X	6191	ENSG00000198034
Essential	RPS5	6193	ENSG00000083845
Essential	RPS6	6194	ENSG00000137154
Essential	RPS7	6201	ENSG00000171863
Essential	RPS8	6202	ENSG00000142937
Essential	RPS9	6203	ENSG00000170889
Essential	RPSA	3921	ENSG00000168028
Essential	RPTOR	57521	ENSG00000141564
Essential	RPUSD3	285367	ENSG00000156990
Essential	RPUSD4	84881	ENSG00000165526
Essential	RRM1	6240	ENSG00000167325
Essential	RRM2	6241	ENSG00000171848
Essential	RRN3	54700	ENSG00000085721
Essential	RRP1	8568	ENSG00000160214
Essential	RRP12	23223	ENSG00000052749
Essential	RRP15	51018	ENSG00000067533
Essential	RRP7A	27341	ENSG00000189306
Essential	RRP9	9136	ENSG00000114767
Essential	RRS1	23212	ENSG00000179041
Essential	RSL1D1	26156	ENSG00000171490
Essential	RSL24D1	51187	ENSG00000137876
Essential	RSRC2	65117	ENSG00000111011
Essential	RTCB	51493	ENSG00000100220
Essential	RTEL1	51750	ENSG00000258366
Essential	RTF1	23168	ENSG00000137815
Essential	RTF2	51507	ENSG00000022277
Essential	RTRAF	51637	ENSG00000087302
Essential	RTTN	25914	ENSG00000176225
Essential	RUVBL1	8607	ENSG00000175792
Essential	RUVBL2	10856	ENSG00000183207
Essential	SACM1L	22908	ENSG00000211456
Essential	SAE1	10055	ENSG00000142230
Essential	SAMM50	25813	ENSG00000100347
Essential	SAP130	79595	ENSG00000136715
Essential	SAP18	10284	ENSG00000150459
Essential	SAP30BP	29115	ENSG00000161526
Essential	SARNP	84324	ENSG00000205323
Essential	SARS	6301	ENSG00000031698
Essential	SARS2	54938	ENSG00000104835
Essential	SART1	9092	ENSG00000175467
Essential	SART3	9733	ENSG00000075856
Essential	SASS6	163786	ENSG00000156876
Essential	SBDS	51119	ENSG00000126524
Essential	SBNO1	55206	ENSG00000139697
Essential	SCAP	22937	ENSG00000114650
Essential	SCFD1	23256	ENSG00000092108
Essential	SCNM1	79005	ENSG00000163156
Essential	SDAD1	55153	ENSG00000198301
Essential	SDC1	6382	ENSG00000115884
Essential	SDE2	163859	ENSG00000143751
Essential	SDF2L1	23753	ENSG00000128228
Essential	SDHA	6389	ENSG00000073578
Essential	SDHAF2	54949	ENSG00000167985
Essential	SDHC	6391	ENSG00000143252
Essential	SDHD	6392	ENSG00000204370
Essential	SEC13	6396	ENSG00000157020
Essential	SEC16A	9919	ENSG00000148396
Essential	SEC61A1	29927	ENSG00000058262
Essential	SEC61B	10952	ENSG00000106803
Essential	SEC61G	23480	ENSG00000132432
Essential	SEC62	7095	ENSG00000008952
Essential	SEC63	11231	ENSG00000025796
Essential	SEH1L	81929	ENSG00000085415
Essential	SEM1	7979	ENSG00000127922
Essential	SENP6	26054	ENSG00000112701
Essential	SEPHS2	22928	ENSG00000179918
Essential	SEPSECS	51091	ENSG00000109618
Essential	SERBP1	26135	ENSG00000142864
Essential	SET	6418	ENSG00000119335
Essential	SETD1A	9739	ENSG00000099381
Essential	SETD2	29072	ENSG00000181555
Essential	SETDB1	9869	ENSG00000143379
Essential	SF1	7536	ENSG00000168066
Essential	SF3A1	10291	ENSG00000099995
Essential	SF3A2	8175	ENSG00000104897
Essential	SF3A3	10946	ENSG00000183431
Essential	SF3B1	23451	ENSG00000115524
Essential	SF3B2	10992	ENSG00000087365
Essential	SF3B3	23450	ENSG00000189091
Essential	SF3B4	10262	ENSG00000143368
Essential	SF3B5	83443	ENSG00000169976
Essential	SF3B6	51639	ENSG00000115128
Essential	SFPQ	6421	ENSG00000116560
Essential	SFSWAP	6433	ENSG00000061936
Essential	SGF29	112869	ENSG00000176476
Essential	SGO1	151648	ENSG00000129810
Essential	SGPP1	81537	ENSG00000126821
Essential	SHQ1	55164	ENSG00000144736
Essential	SIN3A	25942	ENSG00000169375
Essential	SINHCAF	58516	ENSG00000139146
Essential	SKA1	220134	ENSG00000154839
Essential	SKA3	221150	ENSG00000165480
Essential	SKP1	6500	ENSG00000113558
Essential	SKP2	6502	ENSG00000145604
Essential	SLBP	7884	ENSG00000163950
Essential	SLC16A5	9121	ENSG00000170190
Essential	SLC1A5	6510	ENSG00000105281
Essential	SLC25A10	1468	ENSG00000183048
Essential	SLC25A26	115286	ENSG00000144741
Essential	SLC25A3	5250	ENSG00000075415
Essential	SLC35B1	10237	ENSG00000121073
Essential	SLC35G6	643664	ENSG00000259224
Essential	SLC39A10	57181	ENSG00000196950
Essential	SLC39A7	7922	ENSG00000112473
Essential	SLC4A5	57835	ENSG00000188687
Essential	SLC7A5	8140	ENSG00000103257
Essential	SLC7A6OS	84138	ENSG00000103061
Essential	SLC9B1	150159	ENSG00000164037
Essential	SLU7	10569	ENSG00000164609
Essential	SMAGP	57228	ENSG00000170545
Essential	SMARCB1	6598	ENSG00000099956
Essential	SMARCE1	6605	ENSG00000073584
Essential	SMC1A	8243	ENSG00000072501
Essential	SMC2	10592	ENSG00000136824
Essential	SMC3	9126	ENSG00000108055
Essential	SMC4	10051	ENSG00000113810
Essential	SMC5	23137	ENSG00000198887
Essential	SMC6	79677	ENSG00000163029
Essential	SMG1	23049	ENSG00000157106
Essential	SMG5	23381	ENSG00000198952
Essential	SMG6	23293	ENSG00000070366
Essential	SMNDC1	10285	ENSG00000119953
Essential	SMU1	55234	ENSG00000122692
Essential	SMUG1	23583	ENSG00000123415
Essential	SNAPC1	6617	ENSG00000023608
Essential	SNAPC2	6618	ENSG00000104976
Essential	SNAPC3	6619	ENSG00000164975
Essential	SNAPC4	6621	ENSG00000165684
Essential	SNAPC5	10302	ENSG00000174446
Essential	SNF8	11267	ENSG00000159210
Essential	SNIP1	79753	ENSG00000163877
Essential	SNRNP200	23020	ENSG00000144028
Essential	SNRNP25	79622	ENSG00000161981
Essential	SNRNP27	11017	ENSG00000124380
Essential	SNRNP35	11066	ENSG00000184209
Essential	SNRNP40	9410	ENSG00000060688
Essential	SNRNP48	154007	ENSG00000168566
Essential	SNRNP70	6625	ENSG00000104852
Essential	SNRPA1	6627	ENSG00000131876
Essential	SNRPB	6628	ENSG00000125835
Essential	SNRPC	6631	ENSG00000124562
Essential	SNRPD1	6632	ENSG00000167088
Essential	SNRPD2	6633	ENSG00000125743
Essential	SNRPD3	6634	ENSG00000100028
Essential	SNRPE	6635	ENSG00000182004
Essential	SNRPF	6636	ENSG00000139343
Essential	SNRPG	6637	ENSG00000143977
Essential	SNU13	4809	ENSG00000100138
Essential	SNUPN	10073	ENSG00000169371
Essential	SNW1	22938	ENSG00000100603
Essential	SOD1	6647	ENSG00000142168
Essential	SOD2	6648	ENSG00000112096
Essential	SON	6651	ENSG00000159140
Essential	SP2	6668	ENSG00000167182
Essential	SPATA31A6	389730	ENSG00000185775
Essential	SPATA5	166378	ENSG00000145375
Essential	SPATA5L1	79029	ENSG00000171763
Essential	SPC24	147841	ENSG00000161888
Essential	SPC25	57405	ENSG00000152253
Essential	SPCS2	9789	ENSG00000118363
Essential	SPCS3	60559	ENSG00000129128
Essential	SPDL1	54908	ENSG00000040275
Essential	SPDYE1	285955	ENSG00000136206
Essential	SPOUT1	51490	ENSG00000198917
Essential	SPRTN	83932	ENSG00000010072
Essential	SPTLC1	10558	ENSG00000090054
Essential	SPTSSA	171546	ENSG00000165389
Essential	SRBD1	55133	ENSG00000068784
Essential	SRCAP	10847	ENSG00000080603
Essential	SRF	6722	ENSG00000112658
Essential	SRFBP1	153443	ENSG00000151304
Essential	SRP14	6727	ENSG00000140319
Essential	SRP19	6728	ENSG00000153037
Essential	SRP54	6729	ENSG00000100883
Essential	SRP68	6730	ENSG00000167881
Essential	SRP72	6731	ENSG00000174780
Essential	SRP9	6726	ENSG00000143742
Essential	SRPRA	6734	ENSG00000182934
Essential	SRPRB	58477	ENSG00000144867
Essential	SRRM1	10250	ENSG00000133226
Essential	SRRM2	23524	ENSG00000167978
Essential	SRRT	51593	ENSG00000087087
Essential	SRSF1	6426	ENSG00000136450
Essential	SRSF10	10772	ENSG00000188529
Essential	SRSF11	9295	ENSG00000116754
Essential	SRSF2	6427	ENSG00000161547
Essential	SRSF3	6428	ENSG00000112081
Essential	SRSF6	6431	ENSG00000124193
Essential	SRSF7	6432	ENSG00000115875
Essential	SS18L2	51188	ENSG00000008324
Essential	SSBP1	6742	ENSG00000106028
Essential	SSBP3	23648	ENSG00000157216
Essential	SSRP1	6749	ENSG00000149136
Essential	SSU72	29101	ENSG00000160075
Essential	ST20	400410	ENSG00000180953
Essential	STARD7	56910	ENSG00000084090
Essential	STAT5A	6776	ENSG00000126561
Essential	STIL	6491	ENSG00000123473
Essential	STN1	79991	ENSG00000107960
Essential	STRAP	11171	ENSG00000023734
Essential	STRIP1	85369	ENSG00000143093
Essential	STX18	53407	ENSG00000168818
Essential	STX5	6811	ENSG00000162236
Essential	SUGP1	57794	ENSG00000105705
Essential	SUGT1	10910	ENSG00000165416
Essential	SUMO2	6613	ENSG00000188612
Essential	SUPT16H	11198	ENSG00000092201
Essential	SUPT4H1	6827	ENSG00000213246
Essential	SUPT5H	6829	ENSG00000196235
Essential	SUPT6H	6830	ENSG00000109111
Essential	SUPV3L1	6832	ENSG00000156502
Essential	SURF6	6838	ENSG00000148296
Essential	SYF2	25949	ENSG00000117614
Essential	SYMPK	8189	ENSG00000125755
Essential	SYS1	90196	ENSG00000204070
Essential	TACC3	10460	ENSG00000013810
Essential	TADA2A	6871	ENSG00000276234
Essential	TADA3	10474	ENSG00000171148
Essential	TAF1	6872	ENSG00000147133
Essential	TAF10	6881	ENSG00000166337
Essential	TAF12	6883	ENSG00000120656
Essential	TAF1A	9015	ENSG00000143498
Essential	TAF1B	9014	ENSG00000115750
Essential	TAF1C	9013	ENSG00000103168
Essential	TAF1D	79101	ENSG00000166012
Essential	TAF2	6873	ENSG00000064313
Essential	TAF5	6877	ENSG00000148835
Essential	TAF6	6878	ENSG00000106290
Essential	TAF7	6879	ENSG00000178913
Essential	TAF8	129685	ENSG00000137413
Essential	TAMM41	132001	ENSG00000144559
Essential	TANGO6	79613	ENSG00000103047
Essential	TARDBP	23435	ENSG00000120948
Essential	TARS	6897	ENSG00000113407
Essential	TARS2	80222	ENSG00000143374
Essential	TBC1D28	254272	ENSG00000189375
Essential	TBC1D3B	414059	ENSG00000274808
Essential	TBCA	6902	ENSG00000171530
Essential	TBCB	1155	ENSG00000105254
Essential	TBCC	6903	ENSG00000124659
Essential	TBCD	6904	ENSG00000141556
Essential	TBCE	6905	ENSG00000284770
Essential	TBL3	10607	ENSG00000183751
Essential	TBP	6908	ENSG00000112592
Essential	TCEAL9	51186	ENSG00000185222
Essential	TCERG1	10915	ENSG00000113649
Essential	TCOF1	6949	ENSG00000070814
Essential	TCP1	6950	ENSG00000120438
Essential	TDGF1	6997	ENSG00000241186
Essential	TEAD3	7005	ENSG00000007866
Essential	TEDC1	283643	ENSG00000185347
Essential	TEDC2	80178	ENSG00000162062
Essential	TEFM	79736	ENSG00000172171
Essential	TEKT2	27285	ENSG00000092850
Essential	TELO2	9894	ENSG00000100726
Essential	TEN1	100134934	ENSG00000257949
Essential	TEPSIN	146705	ENSG00000167302
Essential	TERF1	7013	ENSG00000147601
Essential	TERF2	7014	ENSG00000132604
Essential	TEX10	54881	ENSG00000136891
Essential	TFAM	7019	ENSG00000108064
Essential	TFB2M	64216	ENSG00000162851
Essential	TFDP1	7027	ENSG00000198176
Essential	TFIP11	24144	ENSG00000100109
Essential	TFRC	7037	ENSG00000072274
Essential	TGS1	96764	ENSG00000137574
Essential	THAP1	55145	ENSG00000131931
Essential	THAP11	57215	ENSG00000168286
Essential	THAP12	5612	ENSG00000137492
Essential	THG1L	54974	ENSG00000113272
Essential	THOC1	9984	ENSG00000079134
Essential	THOC2	57187	ENSG00000125676
Essential	THOC3	84321	ENSG00000051596
Essential	THOC5	8563	ENSG00000100296
Essential	THOC6	79228	ENSG00000131652
Essential	THOC7	80145	ENSG00000163634
Essential	TICRR	90381	ENSG00000140534
Essential	TIGD1	200765	ENSG00000221944
Essential	TIMELESS	8914	ENSG00000111602
Essential	TIMM10	26519	ENSG00000134809
Essential	TIMM13	26517	ENSG00000099800
Essential	TIMM22	29928	ENSG00000177370
Essential	TIMM23	100287932	ENSG00000265354
Essential	TIMM29	90580	ENSG00000142444
Essential	TIMM44	10469	ENSG00000104980
Essential	TIMM8A	1678	ENSG00000126953
Essential	TIMM9	26520	ENSG00000100575
Essential	TINF2	26277	ENSG00000092330
Essential	TIPIN	54962	ENSG00000075131
Essential	TKT	7086	ENSG00000163931
Essential	TLCD1	116238	ENSG00000160606
Essential	TLN1	7094	ENSG00000137076
Essential	TM7SF2	7108	ENSG00000149809
Essential	TMA16	55319	ENSG00000198498
Essential	TMED2	10959	ENSG00000086598
Essential	TMEM127	55654	ENSG00000135956
Essential	TMEM199	147007	ENSG00000244045
Essential	TMEM240	339453	ENSG00000205090
Essential	TMEM258	746	ENSG00000134825
Essential	TMSB10	9168	ENSG00000034510
Essential	TMX2	51075	ENSG00000213593
Essential	TNNT2	7139	ENSG00000118194
Essential	TNPO3	23534	ENSG00000064419
Essential	TOE1	114034	ENSG00000132773
Essential	TOMM20	9804	ENSG00000173726
Essential	TOMM22	56993	ENSG00000100216
Essential	TOMM40	10452	ENSG00000130204
Essential	TONSL	4796	ENSG00000160949
Essential	TOP1	7150	ENSG00000198900
Essential	TOP2A	7153	ENSG00000131747
Essential	TOP3A	7156	ENSG00000177302
Essential	TOPBP1	11073	ENSG00000163781
Essential	TOR2A	27433	ENSG00000160404
Essential	TP53RK	112858	ENSG00000172315
Essential	TPI1	7167	ENSG00000111669
Essential	TPM4	7171	ENSG00000167460
Essential	TPR	7175	ENSG00000047410
Essential	TPRKB	51002	ENSG00000144034
Essential	TPT1	7178	ENSG00000133112
Essential	TPX2	22974	ENSG00000088325
Essential	TRA2B	6434	ENSG00000136527
Essential	TRAIP	10293	ENSG00000183763
Essential	TRAPPC1	58485	ENSG00000170043
Essential	TRAPPC11	60684	ENSG00000168538
Essential	TRAPPC3	27095	ENSG00000054116
Essential	TRAPPC4	51399	ENSG00000196655
Essential	TRAPPC5	126003	ENSG00000181029
Essential	TRAPPC8	22878	ENSG00000153339
Essential	TREML2	79865	ENSG00000112195
Essential	TRIAP1	51499	ENSG00000170855
Essential	TRMT10C	54931	ENSG00000174173
Essential	TRMT112	51504	ENSG00000173113
Essential	TRMT5	57570	ENSG00000126814
Essential	TRMT6	51605	ENSG00000089195
Essential	TRNP1	388610	ENSG00000253368
Essential	TRNT1	51095	ENSG00000072756
Essential	TRPM7	54822	ENSG00000092439
Essential	TRRAP	8295	ENSG00000196367
Essential	TSEN2	80746	ENSG00000154743
Essential	TSEN34	79042	ENSG00000170892
Essential	TSEN54	283989	ENSG00000182173
Essential	TSFM	10102	ENSG00000123297
Essential	TSG101	7251	ENSG00000074319
Essential	TSPYL5	85453	ENSG00000180543
Essential	TSR1	55720	ENSG00000167721
Essential	TSR2	90121	ENSG00000158526
Essential	TTC1	7265	ENSG00000113312
Essential	TTC27	55622	ENSG00000018699
Essential	TTC4	7268	ENSG00000243725
Essential	TTF2	8458	ENSG00000116830
Essential	TTI1	9675	ENSG00000101407
Essential	TTI2	80185	ENSG00000129696
Essential	TTK	7272	ENSG00000112742
Essential	TUBA1B	10376	ENSG00000123416
Essential	TUBA1C	84790	ENSG00000167553
Essential	TUBA3D	113457	ENSG00000075886
Essential	TUBB	203068	ENSG00000196230
Essential	TUBD1	51174	ENSG00000108423
Essential	TUBE1	51175	ENSG00000074935
Essential	TUBG1	7283	ENSG00000131462
Essential	TUBGCP2	10844	ENSG00000130640
Essential	TUBGCP3	10426	ENSG00000126216
Essential	TUBGCP4	27229	ENSG00000137822
Essential	TUBGCP5	114791	ENSG00000275835
Essential	TUBGCP6	85378	ENSG00000128159
Essential	TULP1	7287	ENSG00000112041
Essential	TUT1	64852	ENSG00000149016
Essential	TWF1	5756	ENSG00000151239
Essential	TWISTNB	221830	ENSG00000105849
Essential	TWNK	56652	ENSG00000107815
Essential	TXN	7295	ENSG00000136810
Essential	TXNL4A	10907	ENSG00000141759
Essential	TXNL4B	54957	ENSG00000140830
Essential	U2AF2	11338	ENSG00000063244
Essential	U2SURP	23350	ENSG00000163714
Essential	UBA1	7317	ENSG00000130985
Essential	UBA2	10054	ENSG00000126261
Essential	UBA3	9039	ENSG00000144744
Essential	UBA5	79876	ENSG00000081307
Essential	UBA52	7311	ENSG00000221983
Essential	UBAP1	51271	ENSG00000165006
Essential	UBC	7316	ENSG00000150991
Essential	UBE2D3	7323	ENSG00000109332
Essential	UBE2H	7328	ENSG00000186591
Essential	UBE2I	7329	ENSG00000103275
Essential	UBE2L3	7332	ENSG00000185651
Essential	UBE2M	9040	ENSG00000130725
Essential	UBE2N	7334	ENSG00000177889
Essential	UBE2Z	65264	ENSG00000159202
Essential	UBL5	59286	ENSG00000198258
Essential	UBQLN4	56893	ENSG00000160803
Essential	UBR4	23352	ENSG00000127481
Essential	UBR5	51366	ENSG00000104517
Essential	UBTF	7343	ENSG00000108312
Essential	UFD1	7353	ENSG00000070010
Essential	UFL1	23376	ENSG00000014123
Essential	UFM1	51569	ENSG00000120686
Essential	UNC45A	55898	ENSG00000140553
Essential	UNC50	25972	ENSG00000115446
Essential	UPF1	5976	ENSG00000005007
Essential	UPF2	26019	ENSG00000151461
Essential	UPF3A	65110	ENSG00000169062
Essential	UQCC2	84300	ENSG00000137288
Essential	UQCRB	7381	ENSG00000156467
Essential	UQCRC1	7384	ENSG00000010256
Essential	UQCRC2	7385	ENSG00000140740
Essential	UQCRFS1	7386	ENSG00000169021
Essential	UQCRH	7388	ENSG00000173660
Essential	UQCRQ	27089	ENSG00000164405
Essential	URB1	9875	ENSG00000142207
Essential	URB2	9816	ENSG00000135763
Essential	URI1	8725	ENSG00000105176
Essential	URM1	81605	ENSG00000167118
Essential	UROD	7389	ENSG00000126088
Essential	USF2	7392	ENSG00000105698
Essential	USP10	9100	ENSG00000103194
Essential	USP17L5	728386	ENSG00000227140
Essential	USP19	10869	ENSG00000172046
Essential	USP36	57602	ENSG00000055483
Essential	USP37	57695	ENSG00000135913
Essential	USP39	10713	ENSG00000168883
Essential	USP5	8078	ENSG00000111667
Essential	USP7	7874	ENSG00000187555
Essential	USP8	9101	ENSG00000138592
Essential	USP9X	8239	ENSG00000124486
Essential	USPL1	10208	ENSG00000132952
Essential	UTP11	51118	ENSG00000183520
Essential	UTP14A	10813	ENSG00000156697
Essential	UTP15	84135	ENSG00000164338
Essential	UTP18	51096	ENSG00000011260
Essential	UTP20	27340	ENSG00000120800
Essential	UTP23	84294	ENSG00000147679
Essential	UTP25	27042	ENSG00000117597
Essential	UTP3	57050	ENSG00000132467
Essential	UTP4	84916	ENSG00000141076
Essential	UTP6	55813	ENSG00000108651
Essential	UXS1	80146	ENSG00000115652
Essential	UXT	8409	ENSG00000126756
Essential	VARS	7407	ENSG00000204394
Essential	VARS2	57176	ENSG00000137411
Essential	VBP1	7411	ENSG00000155959
Essential	VCP	7415	ENSG00000165280
Essential	VDAC1	7416	ENSG00000213585
Essential	VEZT	55591	ENSG00000028203
Essential	VHL	7428	ENSG00000134086
Essential	VIRMA	25962	ENSG00000164944
Essential	VMP1	81671	ENSG00000062716
Essential	VPS13D	55187	ENSG00000048707
Essential	VPS18	57617	ENSG00000104142
Essential	VPS25	84313	ENSG00000131475
Essential	VPS28	51160	ENSG00000160948
Essential	VPS29	51699	ENSG00000111237
Essential	VPS33A	65082	ENSG00000139719
Essential	VPS35	55737	ENSG00000069329
Essential	VPS37A	137492	ENSG00000155975
Essential	VPS37C	55048	ENSG00000167987
Essential	VPS41	27072	ENSG00000006715
Essential	VPS51	738	ENSG00000149823
Essential	VPS72	6944	ENSG00000163159
Essential	WAC	51322	ENSG00000095787
Essential	WARS	7453	ENSG00000140105
Essential	WBP1	23559	ENSG00000239779
Essential	WBP11	51729	ENSG00000084463
Essential	WBP1L	54838	ENSG00000166272
[truncated: 1,758 more rows]
