# Supplementary material for: CRISPR/Cas9 targeting of passenger single nucleotide variants in haploinsufficient or essential genes expands cancer therapy prospects
Source: Sci Rep. 2024 Mar 28;14:7436. doi: 10.1038/s41598-024-58094-8 (PMC10978915; doi:10.1038/s41598-024-58094-8)
Supplement: Supplementary file 3 — Supplementary Information 3. [file 41598_2024_58094_MOESM3_ESM.xlsx]

## Sheet: Sheet1
Supplementary Data 3. List of selected passenger SNVs in haploinsufficient or essential genes in human colorectal cancer cell lines.
Sample	Gene	Gene_set	Allele frequency	Effect	Chromosome	Position	Reference_Allele	Tumor_Allele	Total_depth	Tumor_count	PAM_site_first	PAM_site_second	Position_Ontarget_start	Position_Ontarget_End	SNVSequence5prime3prime	SNVSequence5prime3Prime_30mer	CutsitePosition	CutsiteSequence	AzimuthScore	Number_of_offtargets	CFD_scores
LOVO	DHX37	Essential	1	missense_variant	chr12	125438516	T	C	102	102	14	15	125438508	125438530	TGTGCAGCCGGCATACTCACAGG	GGGGTGTGCAGCCGGCATACTCACAGGCTC	125438525	G	0.525185	1	0.173554
LS1034	DHX37	Essential	1	missense_variant	chr12	125438516	T	C	79	79	14	15	125438508	125438530	TGTGCAGCCGGCATACTCACAGG	GGGGTGTGCAGCCGGCATACTCACAGGCTC	125438525	G	0.525185	1	0.173554
LS174T	DHX37	Essential	1	missense_variant	chr12	125438516	T	C	80	80	14	15	125438508	125438530	TGTGCAGCCGGCATACTCACAGG	GGGGTGTGCAGCCGGCATACTCACAGGCTC	125438525	G	0.525185	1	0.173554
LS513	DHX37	Essential	1	missense_variant	chr12	125438516	T	C	102	102	14	15	125438508	125438530	TGTGCAGCCGGCATACTCACAGG	GGGGTGTGCAGCCGGCATACTCACAGGCTC	125438525	G	0.525185	1	0.173554
NCIH498	DHX37	Essential	1	missense_variant	chr12	125438516	T	C	85	85	14	15	125438508	125438530	TGTGCAGCCGGCATACTCACAGG	GGGGTGTGCAGCCGGCATACTCACAGGCTC	125438525	G	0.525185	1	0.173554
NCIH747	DHX37	Essential	1	missense_variant	chr12	125438516	T	C	82	82	14	15	125438508	125438530	TGTGCAGCCGGCATACTCACAGG	GGGGTGTGCAGCCGGCATACTCACAGGCTC	125438525	G	0.525185	1	0.173554
SNU1033	DHX37	Essential	1	missense_variant	chr12	125438516	T	C	108	108	14	15	125438508	125438530	TGTGCAGCCGGCATACTCACAGG	GGGGTGTGCAGCCGGCATACTCACAGGCTC	125438525	G	0.525185	1	0.173554
SNU1047	DHX37	Essential	1	missense_variant	chr12	125438516	T	C	90	90	14	15	125438508	125438530	TGTGCAGCCGGCATACTCACAGG	GGGGTGTGCAGCCGGCATACTCACAGGCTC	125438525	G	0.525185	1	0.173554
SNU1235	DHX37	Essential	1	missense_variant	chr12	125438516	T	C	119	119	14	15	125438508	125438530	TGTGCAGCCGGCATACTCACAGG	GGGGTGTGCAGCCGGCATACTCACAGGCTC	125438525	G	0.525185	1	0.173554
SNU1684D	DHX37	Essential	1	missense_variant	chr12	125438516	T	C	55	55	14	15	125438508	125438530	TGTGCAGCCGGCATACTCACAGG	GGGGTGTGCAGCCGGCATACTCACAGGCTC	125438525	G	0.525185	1	0.173554
SNU254	DHX37	Essential	1	missense_variant	chr12	125438516	T	C	88	88	14	15	125438508	125438530	TGTGCAGCCGGCATACTCACAGG	GGGGTGTGCAGCCGGCATACTCACAGGCTC	125438525	G	0.525185	1	0.173554
SNU407	DHX37	Essential	1	missense_variant	chr12	125438516	T	C	62	62	14	15	125438508	125438530	TGTGCAGCCGGCATACTCACAGG	GGGGTGTGCAGCCGGCATACTCACAGGCTC	125438525	G	0.525185	1	0.173554
SNU503	DHX37	Essential	1	missense_variant	chr12	125438516	T	C	106	106	14	15	125438508	125438530	TGTGCAGCCGGCATACTCACAGG	GGGGTGTGCAGCCGGCATACTCACAGGCTC	125438525	G	0.525185	1	0.173554
SNU769BD	DHX37	Essential	1	missense_variant	chr12	125438516	T	C	66	66	14	15	125438508	125438530	TGTGCAGCCGGCATACTCACAGG	GGGGTGTGCAGCCGGCATACTCACAGGCTC	125438525	G	0.525185	1	0.173554
SNU977	DHX37	Essential	1	missense_variant	chr12	125438516	T	C	88	88	14	15	125438508	125438530	TGTGCAGCCGGCATACTCACAGG	GGGGTGTGCAGCCGGCATACTCACAGGCTC	125438525	G	0.525185	1	0.173554
SNUC1D	DHX37	Essential	1	missense_variant	chr12	125438516	T	C	62	62	14	15	125438508	125438530	TGTGCAGCCGGCATACTCACAGG	GGGGTGTGCAGCCGGCATACTCACAGGCTC	125438525	G	0.525185	1	0.173554
SNUC2A	DHX37	Essential	1	missense_variant	chr12	125438516	T	C	87	87	14	15	125438508	125438530	TGTGCAGCCGGCATACTCACAGG	GGGGTGTGCAGCCGGCATACTCACAGGCTC	125438525	G	0.525185	1	0.173554
SNUC2B	DHX37	Essential	1	missense_variant	chr12	125438516	T	C	108	108	14	15	125438508	125438530	TGTGCAGCCGGCATACTCACAGG	GGGGTGTGCAGCCGGCATACTCACAGGCTC	125438525	G	0.525185	1	0.173554
SNUC4	RRP9	Essential	1	missense_variant	chr3	51970353	G	A	139	139	11	12	51970342	51970364	GAGCTTGCTGCAGTCACCAGAGG	GAATGAGCTTGCTGCAGTCACCAGAGGCCT	51970359	G	0.612044	6	0;0.0208083231664666;0.0274509801870287;0.12237762226049;0.13541666665625;0.152380952114286
SNUC5	DHX37	Essential	1	missense_variant	chr12	125438516	T	C	90	90	14	15	125438508	125438530	TGTGCAGCCGGCATACTCACAGG	GGGGTGTGCAGCCGGCATACTCACAGGCTC	125438525	G	0.525185	1	0.173554
SW1116	DHX37	Essential	1	missense_variant	chr12	125438516	T	C	101	101	14	15	125438508	125438530	TGTGCAGCCGGCATACTCACAGG	GGGGTGTGCAGCCGGCATACTCACAGGCTC	125438525	G	0.525185	1	0.173554
COLO320DM	TP53	Haploinsufficient	1	missense_variant	chr17	7577539	G	A	45	45	5	6	7577534	7577556	GCATGGGCGGCATGAACTGGAGG	TCCTGCATGGGCGGCATGAACTGGAGGCCC	7577539	T	0.580372	0
COLO320HSR	TP53	Haploinsufficient	1	missense_variant	chr17	7577539	G	A	29	29	5	6	7577534	7577556	GCATGGGCGGCATGAACTGGAGG	TCCTGCATGGGCGGCATGAACTGGAGGCCC	7577539	T	0.580372	0
DLD1	KRAS	Haploinsufficient	0.540816	missense_variant	chr12	25398281	C	T	98	53	6	7	25398275	25398297	GTAGTTGGAGCTGGTGACGTAGG	TGTGGTAGTTGGAGCTGGTGACGTAGGCAA	25398280	C	0.696615	0
LOVO	KRAS	Haploinsufficient	0.631579	missense_variant	chr12	25398281	C	T	152	96	6	7	25398275	25398297	GTAGTTGGAGCTGGTGACGTAGG	TGTGGTAGTTGGAGCTGGTGACGTAGGCAA	25398280	C	0.696615	0
LOVO	CDK5R1	Haploinsufficient	0.538462	missense_variant	chr17	30815051	C	T	52	28	12	13	30815039	30815061	CCGTTTGGGCATCCCTGCGGAGG	TGACCCGTTTGGGCATCCCTGCGGAGGTGA	30815044	C	0.578069	0
LS1034	TP53	Haploinsufficient	1	missense_variant	chr17	7577548	C	T	23	23	14	15	7577534	7577556	GCATGGGCAGCATGAACCGGAGG	TCCTGCATGGGCAGCATGAACCGGAGGCCC	7577539	C	0.629188	2	0.0086384203438914;0.119617224955144
NCIH498	KRAS	Haploinsufficient	1	synonymous_variant	chr12	25380278	A	G	37	37	7	8	25380271	25380293	TCTCGACACAGCAGGCCAAGAGG	ATATTCTCGACACAGCAGGCCAAGAGGAGT	25380276	A	0.659634	2	0.124444444541197;0.168367346932653
NCIH498	SMG6	Haploinsufficient	0.580247	synonymous_variant	chr17	2203354	G	A	162	94	14	15	2203340	2203362	ACCCACGATGACCCAGCCCGCGG	GGAAACCCACGATGACCCAGCCCGCGGGAG	2203345	C	0.550836	1	0.123429
NCIH548	TP53	Haploinsufficient	1	missense_variant	chr17	7577548	C	T	59	59	14	15	7577534	7577556	GCATGGGCAGCATGAACCGGAGG	TCCTGCATGGGCAGCATGAACCGGAGGCCC	7577539	C	0.629188	2	0.0086384203438914;0.119617224955144
SNU1411	KRAS	Haploinsufficient	1	missense_variant	chr12	25398285	C	A	184	184	10	11	25398275	25398297	GTAGTTGGAGCTTGTGGCGTAGG	TGTGGTAGTTGGAGCTTGTGGCGTAGGCAA	25398280	C	0.566802	0
SNU1684D	KRAS	Haploinsufficient	0.544554	missense_variant	chr12	25398281	C	T	101	55	6	7	25398275	25398297	GTAGTTGGAGCTGGTGACGTAGG	TGTGGTAGTTGGAGCTGGTGACGTAGGCAA	25398280	C	0.696615	0
SNU175	MEIS2	Haploinsufficient	0.557692	missense_variant	chr15	37390322	G	A	52	29	2	3	37390320	37390342	ACGGAGACCCTCACGCGCCGTGG	ATGTACGGAGACCCTCACGCGCCGTGGCCG	37390325	C	0.634394	1	0.0807692
SNU769BD	SON	Haploinsufficient	0.555556	missense_variant	chr21	34927506	G	A	36	20	9	10	34927497	34927519	GGTGCGGCTCCGATGGCTAGGGG	TTGGGGTGCGGCTCCGATGGCTAGGGGTGC	34927502	T	0.554836	1	0.0698758
SNU81	ANK3	Haploinsufficient	0.566879	missense_variant	chr10	61834658	G	A	157	89	14	15	61834644	61834666	ATTTAGTTTGGAAGAAATCCGGG	TAGAATTTAGTTTGGAAGAAATCCGGGAAG	61834649	T	0.502996	2	0.0701754387543859;0.0779220779688312
SNU81	SMAD2	Haploinsufficient	0.534884	missense_variant	chr18	45374881	C	T	86	46	11	12	45374870	45374892	CAATGTTAACCAAAATGCCACGG	TCTCCAATGTTAACCAAAATGCCACGGTAG	45374875	C	0.648674	2	0.0350877193784461;0.0631944444625
SNUC2B	NUMB	Haploinsufficient	0.575758	missense_variant	chr14	73743891	C	T	99	57	6	7	73743885	73743907	AGAGGTGTCTAAGAGCATCCGGG	TAGAAGAGGTGTCTAAGAGCATCCGGGCTC	73743890	T	0.628096	3	0.0307692307692308;0.12857142855;0.172307692246496
SW480	KRAS	Haploinsufficient	1	missense_variant	chr12	25398284	C	A	183	183	9	10	25398275	25398297	GTAGTTGGAGCTGTTGGCGTAGG	TGTGGTAGTTGGAGCTGTTGGCGTAGGCAA	25398280	C	0.625871	3	0.0783216783328671;0.0783216783328671;0.0783216783328671
SW620	KRAS	Haploinsufficient	0.992453	missense_variant	chr12	25398284	C	A	265	263	9	10	25398275	25398297	GTAGTTGGAGCTGTTGGCGTAGG	TGTGGTAGTTGGAGCTGTTGGCGTAGGCAA	25398280	C	0.625871	3	0.0783216783328671;0.0783216783328671;0.0783216783328671
KM12L4	TP53	Haploinsufficient	0.559633	missense_variant	chr17	7578394	T	C	109	61	5	6	7578377	7578399	TATCTGAGCAGCGCTCACGGTGG	TCGCTATCTGAGCAGCGCTCACGGTGGGGG	7578394	G	0.612887	0
KM12L4	TP53	Haploinsufficient	0.559633	missense_variant	chr17	7578394	T	C	109	61	7	8	7578379	7578401	TCTGAGCAGCGCTCACGGTGGGG	GCTATCTGAGCAGCGCTCACGGTGGGGGCA	7578396	C	0.536936	0
KM12SM	TP53	Haploinsufficient	0.543478	missense_variant	chr17	7578394	T	C	184	100	5	6	7578377	7578399	TATCTGAGCAGCGCTCACGGTGG	TCGCTATCTGAGCAGCGCTCACGGTGGGGG	7578394	G	0.612887	0
KM12SM	TP53	Haploinsufficient	0.543478	missense_variant	chr17	7578394	T	C	184	100	7	8	7578379	7578401	TCTGAGCAGCGCTCACGGTGGGG	GCTATCTGAGCAGCGCTCACGGTGGGGGCA	7578396	C	0.536936	0
NCIH498	SMG6	Haploinsufficient	0.580247	synonymous_variant	chr17	2203354	G	A	162	94	6	7	2203338	2203360	TCCCGCGGGCTGGGTCATCGTGG	GGCCTCCCGCGGGCTGGGTCATCGTGGGTT	2203355	A	0.543148	0
NCIH498	SMG6	Haploinsufficient	0.580247	synonymous_variant	chr17	2203354	G	A	162	94	7	8	2203339	2203361	CCCGCGGGCTGGGTCATCGTGGG	GCCTCCCGCGGGCTGGGTCATCGTGGGTTT	2203356	G	0.536115	1	0
NCIH548	MNT	Haploinsufficient	1	synonymous_variant	chr17	2298378	G	T	57	57	2	3	2298358	2298380	GCCTTCGAGTCCGGCAGTAGTGG	GGTGGCCTTCGAGTCCGGCAGTAGTGGAGC	2298375	A	0.511973	0
NCIH548	MNT	Haploinsufficient	1	synonymous_variant	chr17	2298378	G	T	57	57	10	11	2298366	2298388	GTCCGGCAGTAGTGGAGCAGGGG	TCGAGTCCGGCAGTAGTGGAGCAGGGGTGG	2298383	G	0.608168	3	0.0698125405791855;0.0721153845;0.1714285716
NCIH716	COL5A1	Haploinsufficient	1	missense_variant	chr9	137582841	C	T	44	44	2	3	137582821	137582843	CAACAGGCTTTTGCGCCACGTGG	AAGACAACAGGCTTTTGCGCCACGTGGCGA	137582838	T	0.661056	0
SNU1047	IQSEC2	Haploinsufficient	1	missense_variant	chrX	53279909	G	A	42	42	4	5	53279891	53279913	CCTCATACACCAGCTGGCAGTGG	TCAGCCTCATACACCAGCTGGCAGTGGACA	53279908	G	0.550542	1	0.0723982
SNU175	MEIS2	Haploinsufficient	0.557692	missense_variant	chr15	37390322	G	A	52	29	13	14	37390313	37390335	GGATCGGCCACGGCGCGTGAGGG	GGGGGGATCGGCCACGGCGCGTGAGGGTCT	37390330	A	0.538093	0
SNU769BD	SON	Haploinsufficient	0.555556	missense_variant	chr21	34927506	G	A	36	20	4	5	34927488	34927510	GGAGCCGCACCCCTAGCCATCGG	CGCCGGAGCCGCACCCCTAGCCATCGGAGC	34927505	G	0.542311	1	0.0211039
SNU769BD	CDK16	Haploinsufficient	1	synonymous_variant	chrX	47086592	C	T	51	51	2	3	47086572	47086594	TGTGGCAGACTTGATAGCGATGG	TCCTTGTGGCAGACTTGATAGCGATGGGGC	47086589	G	0.506399	2	0.1346153845;0.172839506395062
SNU769BD	CDK16	Haploinsufficient	1	synonymous_variant	chrX	47086592	C	T	51	51	4	5	47086574	47086596	TGGCAGACTTGATAGCGATGGGG	CTTGTGGCAGACTTGATAGCGATGGGGCCG	47086591	T	0.707729	1	0.142012
SNUC2A	CIC	Haploinsufficient	0.603175	missense_variant	chr19	42799089	A	G	63	38	3	4	42799070	42799092	CATGCAGGCTGCCACTCCCGCGG	AGATCATGCAGGCTGCCACTCCCGCGGAGC	42799087	G	0.601509	1	0.153061
SNUC2B	CIC	Haploinsufficient	0.545455	missense_variant	chr19	42799089	A	G	66	36	3	4	42799070	42799092	CATGCAGGCTGCCACTCCCGCGG	AGATCATGCAGGCTGCCACTCCCGCGGAGC	42799087	G	0.601509	1	0.153061
