# Supplementary material for: CRISPR/Cas9 targeting of passenger single nucleotide variants in haploinsufficient or essential genes expands cancer therapy prospects
Source: Sci Rep. 2024 Mar 28;14:7436. doi: 10.1038/s41598-024-58094-8 (PMC10978915; doi:10.1038/s41598-024-58094-8)
Supplement: Supplementary file 4 — Supplementary Information 4. [file 41598_2024_58094_MOESM4_ESM.xlsx]

## Sheet: Sheet1
Supplementary Data 4. List of primers used in PCR reactions for targeted next-generation sequencing.
Target	Primer sequence (5' to 3')
RRP9 on-target 1st PCR Forward	CTTTCCCTACACGACGCTCTTCCGATCTGATGCAGGTTCCCTGAGGAC
RRP9 on-target 1st PCR Reverse	GACTGGAGTTCAGACGTGTGCTCTTCCGATCTCCGACGGCAAGTACCTTGTA
Off-target 1 1st PCR Forward	CTTTCCCTACACGACGCTCTTCCGATCTAGGTGCAGCTACTGAGACCA
Off-target 1 1st PCR Reverse	GACTGGAGTTCAGACGTGTGCTCTTCCGATCTTTATCCTTGCTGCTGCCTTCA
Off-target 2 1st PCR Forward	CTTTCCCTACACGACGCTCTTCCGATCTGACCTTGGCCAGCCCCAT
Off-target 2 1st PCR Reverse	GACTGGAGTTCAGACGTGTGCTCTTCCGATCTGAACTAGCAGGTCAATGGTTATTCA
Off-target 3 1st PCR Forward	CTTTCCCTACACGACGCTCTTCCGATCTGGGGGTCGACATGTTAGTGG
Off-target 3 1st PCR Reverse	GACTGGAGTTCAGACGTGTGCTCTTCCGATCTCCTTTGCACCACCAAATCGG
Off-target 4 1st PCR Forward	CTTTCCCTACACGACGCTCTTCCGATCTGGATTGCAGGCAGTTGCTAAA
Off-target 4 1st PCR Reverse	GACTGGAGTTCAGACGTGTGCTCTTCCGATCTCCTGGGACAGAATCTTGGGG
Off-target 5 1st PCR Forward	CTTTCCCTACACGACGCTCTTCCGATCTGCAACAAGGTTGCCGTAAGC
Off-target 5 1st PCR Reverse	GACTGGAGTTCAGACGTGTGCTCTTCCGATCTTGCATGCTCTCTGGTTTCCT
Off-target 6 1st PCR Forward	CTTTCCCTACACGACGCTCTTCCGATCTGGATGGCCAATCAACTGTGTA
Off-target 6 1st PCR Reverse	GACTGGAGTTCAGACGTGTGCTCTTCCGATCTGGTTTACAAACCAACAGGGAGC
SNUC4 RRP9 on-target 2nd PCR Forward	AATGATACGGCGACCACCGAGATCTACACTATAGCCTACACTCTTTCCCTACACGACGCTCTTCC
SW620 RRP9 on-target 2nd PCR Forward	AATGATACGGCGACCACCGAGATCTACACATAGAGGCACACTCTTTCCCTACACGACGCTCTTCC
Off-target 1 2nd PCR Forward	AATGATACGGCGACCACCGAGATCTACACCCTATCCTACACTCTTTCCCTACACGACGCTCTTCC
Off-target 2 2nd PCR Forward	AATGATACGGCGACCACCGAGATCTACACGGCTCTGAACACTCTTTCCCTACACGACGCTCTTCC
Off-target 3 2nd PCR Forward	AATGATACGGCGACCACCGAGATCTACACAGGCGAAGACACTCTTTCCCTACACGACGCTCTTCC
Off-target 4 2nd PCR Forward	AATGATACGGCGACCACCGAGATCTACACTAATCTTAACACTCTTTCCCTACACGACGCTCTTCC
Off-target 5 2nd PCR Forward	AATGATACGGCGACCACCGAGATCTACACCAGGACGTACACTCTTTCCCTACACGACGCTCTTCC
Off-target 6 2nd PCR Forward	AATGATACGGCGACCACCGAGATCTACACGTACTGACACACTCTTTCCCTACACGACGCTCTTCC
(common) 2nd PCR Reverse	CAAGCAGAAGACGGCATACGAGATCGAGTAATGTGACTGGAGTTCAGACGTGTGCTCTTC
